# Supplementary material for: Breaking the annotation barrier: An initial subcellular localization atlas of Giardia’s hypothetical and conserved hypothetical proteins provides a resource for functional discovery
Source: Mol Biol Cell. 2026 Apr 10;37(5):mr4. doi: 10.1091/mbc.E25-12-0590 (PMC13322205; doi:10.1091/mbc.E25-12-0590)
Supplement: Supplementary file 2 [file mbc-37-mr4-s002.xlsx]

## Sheet: Sheet1
GO:0005634	nucleus
GO:0031965	nuclear membrane
GO:0097571	left nucleus
GO:0097572	right nucleus
GO:0005730	nucleolus
GO:0032047	mitosome
GO:0005886	plasma membrane
GO:0005783	endoplasmic reticulum
GO:0097569	lateral shield
GO:0032047	mitosome
GO:0097570	cyst wall
GO:0097568	median body
GO:0097597	ventral disc
GO:0097591	ventral disc lateral crest
GO:0097592	ventral disc overlap zone
GO:0097593	ventral disc microtubule array
GO:0097594	ventral disc dorsal microribbon
GO:0097595	ventral disc crossbridge
GO:0097596	ventral disc supernumerary microtubule array
GO:0005929	cilium
GO:0005930	axoneme
GO:0097554	left anterior flagellum
GO:0097555	right anterior flagellum
GO:0097556	left posteriolateral flagellum
GO:0097557	right posteriolateral flagellum
GO:0097558	left ventral flagellum
GO:0097559	right ventral flagellum
GO:0097560	left caudal flagellum
GO:0097561	right caudal flagellum
GO:0036064	ciliary basal body
GO:1902671	left anterior basal body
GO:1902672	right anterior basal body
GO:1902673	left posteriolateral basal body
GO:1902674	right posteriolateral basal body
GO:1902675	left ventral basal body
GO:1902676	right ventral basal body
GO:1902677	left caudal basal body
GO:1902678	right caudal basal body
GO:0097562	left lateral basal body pair
GO:0097563	left middle basal body pair
GO:0097564	right lateral basal body pair
GO:0097565	right middle basal body pair
GO:0097566	left tetrad
GO:0097567	right tetrad
