# Supplementary material for: Breaking the annotation barrier: An initial subcellular localization atlas of Giardia’s hypothetical and conserved hypothetical proteins provides a resource for functional discovery
Source: Mol Biol Cell. 2026 Apr 10;37(5):mr4. doi: 10.1091/mbc.E25-12-0590 (PMC13322205; doi:10.1091/mbc.E25-12-0590)
Supplement: Supplementary file 3 [file mbc-37-mr4-s003.xlsx]

## Sheet: Supp Table 2+ deps
GiardiaDB ORF	GiardiaDB ORF	RefSeq Protein	UniProt	AlphaFold (UniProt)	UniParc	localization-informed annotation (this study)	WB2020 reference (PMID:32019935)	Morrison et al. (PMID:17901334)	homology category	Subcellular Localization	GO Terms	PMID localized	other PMID	comments
GL50803_00102340	GL50803_102340	deprecated	deprecated	deprecated	UPI00015D4298	deprecated	deprecated	hypothetical protein	deprecated	no localization in trophozoites	n.a.	this study
GL50803_0015965	GL50803_15965	deprecated	deprecated	deprecated	UPI00015D4055	deprecated	deprecated	Protein 21.1	deprecated	no localization in trophozoites	n.a.	this study
GL50803_101811	GL50803_101811	deprecated	deprecated	deprecated	UPI00015D3C55	deprecated	deprecated	hypothetical protein	deprecated	endomembrane system vesicles	GO:0012505	this study
GL50803_102842	GL50803_102842	deprecated	deprecated	deprecated	UPI00015D419B	deprecated	deprecated	hypothetical protein	deprecated	no localization in trophozoites	n.a.	this study
GL50803_10472	GL50803_10472	deprecated	deprecated	deprecated	UPI00015D4128	deprecated	deprecated	hypothetical protein	deprecated	no localization in trophozoites	n.a.	this study
GL50803_120293	GL50803_120293	deprecated	deprecated	deprecated	UPI000018C6AD	deprecated	deprecated	hypothetical protein	deprecated	no localization in trophozoites	n.a.	this study
GL50803_14015	GL50803_14015	deprecated	deprecated	deprecated	UPI000018BF80	deprecated	deprecated	hypothetical protein	deprecated	no localization in trophozoites	n.a.	this study
GL50803_144337	GL50803_144337	deprecated	deprecated	deprecated	UPI000018C641	deprecated	deprecated	hypothetical protein	deprecated	no localization in trophozoites	n.a.	this study
GL50803_14863	GL50803_14863	deprecated	deprecated	deprecated	UPI000018C641	deprecated	deprecated	hypothetical protein	deprecated	no localization in trophozoites	n.a.	this study
GL50803_14932	GL50803_14932	deprecated	deprecated	deprecated	UPI000018C5B7	deprecated	deprecated	hypothetical protein	deprecated	no localization in trophozoites	n.a.	this study
GL50803_16942	GL50803_16942	deprecated	deprecated	deprecated	UPI00015D3DC8	deprecated	deprecated	hypothetical protein	deprecated	no localization in trophozoites	n.a.	this study
GL50803_18352	GL50803_18352	deprecated	deprecated	deprecated	UPI00015D3B61	deprecated	deprecated	hypothetical protein	deprecated	basal bodies, cytoplasmic anterior axonemes, cytoplasmic caudal axonemes	n.a.	this study
GL50803_18464	GL50803_18464	deprecated	deprecated	deprecated	UPI00015D4035	deprecated	deprecated	hypothetical protein	deprecated	no localization in trophozoites	n.a.	this study
GL50803_18560	GL50803_18560	deprecated	deprecated	deprecated	UPI000018B734	deprecated	deprecated	hypothetical protein	deprecated	no localization in trophozoites	n.a.	this study
GL50803_19220	GL50803_19220	deprecated	deprecated	deprecated	UPI000018C6F8	deprecated	deprecated	hypothetical protein	deprecated	no localization in trophozoites	n.a.	this study
GL50803_20002	GL50803_20002	deprecated	deprecated	deprecated	UPI000018C81B	deprecated	deprecated	hypothetical protein	deprecated	no localization in trophozoites	n.a.	this study
GL50803_20134	GL50803_20134	deprecated	deprecated	deprecated	UPI000018CB60	deprecated	deprecated	hypothetical protein	deprecated	no localization in trophozoites	n.a.	this study
GL50803_20168	GL50803_20168	deprecated	deprecated	deprecated	UPI00015D436B	deprecated	deprecated	hypothetical protein	deprecated	no localization in trophozoites	n.a.	this study
GL50803_20429	GL50803_20429	deprecated	deprecated	deprecated	UPI000018B913	deprecated	deprecated	hypothetical protein	deprecated	no localization in trophozoites	n.a.	this study
GL50803_20688	GL50803_20688	deprecated	deprecated	deprecated	UPI000018BDFC	deprecated	deprecated	hypothetical protein	deprecated	no localization in trophozoites	n.a.	this study
GL50803_20782	GL50803_20782	deprecated	deprecated	deprecated	UPI000018B76A	deprecated	deprecated	hypothetical protein	deprecated	no localization in trophozoites	n.a.	this study
GL50803_23871	GL50803_23871	deprecated	deprecated	deprecated	UPI000018C702	deprecated	deprecated	hypothetical protein	deprecated	no localization in trophozoites	n.a.	this study
GL50803_23934	GL50803_23934	deprecated	deprecated	deprecated	UPI00015D3ECD	deprecated (BBS2)	deprecated	hypothetical protein	deprecated	plasma membrane	GO:0005886	31855176
GL50803_26925	GL50803_26925	deprecated	deprecated	deprecated	UPI000018B71F	deprecated	deprecated	hypothetical protein	deprecated	no localization in trophozoites	n.a.	this study
GL50803_28806	GL50803_28806	deprecated	deprecated	deprecated	UPI000018C07D	deprecated	deprecated	hypothetical protein	deprecated	no localization in trophozoites	n.a.	this study
GL50803_29768	GL50803_29768	deprecated	deprecated	deprecated	UPI00015D3B69	deprecated	deprecated	hypothetical protein	deprecated	no localization in trophozoites	n.a.	this study
GL50803_30819	GL50803_30819	deprecated	deprecated	deprecated	UPI00015D3C74	deprecated	deprecated	hypothetical protein	deprecated	no localization in trophozoites	n.a.	this study
GL50803_31185	GL50803_31185	deprecated	deprecated	deprecated	UPI00015D3EAA	deprecated	deprecated	hypothetical protein	deprecated	no localization in trophozoites	n.a.	this study
GL50803_31362	GL50803_31362	deprecated	deprecated	deprecated	UPI000018C48A	deprecated	deprecated	hypothetical protein	deprecated	no localization in trophozoites	n.a.	this study
GL50803_31547	GL50803_31547	deprecated	deprecated	deprecated	UPI00015D3EAA	deprecated	deprecated	hypothetical protein	deprecated	no localization in trophozoites	n.a.	this study
GL50803_31565	GL50803_31565	deprecated	deprecated	deprecated	UPI00015D4356	deprecated	deprecated	hypothetical protein	deprecated	no localization in trophozoites	n.a.	this study
GL50803_31596	GL50803_31596	deprecated	deprecated	deprecated	UPI000018B806	deprecated	deprecated	hypothetical protein	deprecated	no localization in trophozoites	n.a.	this study
GL50803_31616	GL50803_31616	deprecated	deprecated	deprecated	UPI000018B425	deprecated	deprecated	hypothetical protein	deprecated	no localization in trophozoites	n.a.	this study
GL50803_31647	GL50803_31647	deprecated	deprecated	deprecated	UPI000018BCF2	deprecated	deprecated	hypothetical protein	deprecated	no localization in trophozoites	n.a.	this study
GL50803_31810	GL50803_31810	deprecated	deprecated	deprecated	UPI00015D43F0	deprecated	deprecated	hypothetical protein	deprecated	no localization in trophozoites	n.a.	this study
GL50803_31918	GL50803_31918	deprecated	deprecated	deprecated	UPI000018C8FA	deprecated	deprecated	hypothetical protein	deprecated	no localization in trophozoites	n.a.	this study
GL50803_31956	GL50803_31956	deprecated	deprecated	deprecated	UPI000018BE41	deprecated	deprecated	hypothetical protein	deprecated	no localization in trophozoites	n.a.	this study
GL50803_32002	GL50803_32002	deprecated	deprecated	deprecated	UPI000018C7D1	deprecated	deprecated	hypothetical protein	deprecated	no localization in trophozoites	n.a.	this study
GL50803_32243	GL50803_32243	deprecated	deprecated	deprecated	UPI000018B714	deprecated	deprecated	hypothetical protein	deprecated	no localization in trophozoites	n.a.	this study
GL50803_32265	GL50803_32265	deprecated	deprecated	deprecated	UPI00015D4272	deprecated	deprecated	hypothetical protein	deprecated	no localization in trophozoites	n.a.	this study
GL50803_36307	GL50803_36307	deprecated	deprecated	deprecated	UPI00015D3AEC	deprecated	deprecated	hypothetical protein	deprecated	no localization in trophozoites	n.a.	this study
GL50803_36567	GL50803_36567	deprecated	deprecated	deprecated	UPI000018C563	deprecated	deprecated	hypothetical protein	deprecated	no localization in trophozoites	n.a.	this study
GL50803_7245	GL50803_7245	deprecated	deprecated	deprecated	UPI000018B65E	deprecated	deprecated	hypothetical protein	deprecated	no localization in trophozoites	n.a.	this study
GL50803_88167	GL50803_88167	deprecated	deprecated	deprecated	UPI000018C915	deprecated	deprecated	hypothetical protein	deprecated	no localization in trophozoites	n.a.	this study
GL50803_91187	GL50803_91187	deprecated	deprecated	deprecated	UPI00015D3DC1	deprecated	deprecated	hypothetical protein	deprecated	no localization in trophozoites	n.a.	this study
GL50803_00114192	GL50803_00114192	XP_001703936	A8C035	A8C035	UPI00015D416B	flagellar NEK kinase GK400	Kinase, NEK	Kinase, NEK	NEK kinase	cytoplasmic caudal axonemes	GO:0005875, GO:0005930	this study
GL50803_0016985	GL50803_0016985	XP_001703987	A0A644F4M0	A0A644F4M0	UPI0013A4EB64	flagellar diplomonad conserved protein	unspecified product	hypothetical protein	diplomonad conserved	basal bodies, median body, cytoplasmic anterior axonemes, cytoplasmic caudal axonemes, cytoplasmic posteriolateral axonemes	GO:0005875, GO:0097568, GO:0005930, GO:0036064	this study
GL50803_009658	GL50803_009658	XP_001704008	A8BZI8	A8BZI8	UPI000018C7EE	plasma membrane NEK kinase GK172	Kinase, NEK	Kinase, NEK	NEK kinase	plasma membrane	GO:0005886	this study
GL50803_009665	GL50803_009665	XP_001704014	A8BZJ9	A8BZJ9	UPI000018C7E8	basal body Nek kinase GK272	Kinase, NEK	Kinase, NEK	domain family protein	basal bodies, plasma membrane	GO:0005875, GO:0005886, GO:0036064	this study
GL50803_0033866	GL50803_0033866	XP_001704025	A8BZD5	A8BZD5	UPI000018C91C	DAP33866	unspecified product	hypothetical protein	hypothetical protein	ventral disc, median body, cytoplasmic anterior axonemes, cytoplasmic caudal axonemes, cytoplasmic posteriolateral axonemes, cytoplasmic ventral axonemes	GO:0005875, GO:0097569, GO:0097597, GO:0005929	32661087
GL50803_0017046	GL50803_0017046	XP_001704028	A8BZE2	A8BZE2	UPI000018C91B	DAP17046	Ankyrin repeat protein 1	Protein 21.1	ankyrin repeat domain	ventral disc, lateral crest	GO:0005875, GO:0097597, GO:0097591	32661087
GL50803_0015546	GL50803_0015546	XP_001704075	A8BZ35	A8BZ35	UPI000018C7A3	cytoplasmic protein	Translation initiation factor eIF3 subunit	hypothetical protein	hypothetical protein	cytoplasm	GO:0005737	this study
GL50803_00114546	GL50803_00114546	XP_001704089	A8BZ59	A8BZ59	UPI00015D3F20	flagellar and basal body protein	unspecified product	hypothetical protein	hypothetical protein	basal bodies, cytoplasmic anterior axonemes, cytoplasmic caudal axonemes, cytoplasmic posteriolateral axonemes, cytoplasmic ventral axonemes	GO:0005875, GO:0005930, GO:0036064	this study
GL50803_0014458	GL50803_0014458	XP_001704099	A8BYY6	A8BYY6	UPI000018CA6E	hypothetical protein	unspecified product	hypothetical protein	hypothetical protein	no localization in trophozoites	n.a.	this study
GL50803_0015847	GL50803_0015847	XP_001704107	A8BZ00	A8BZ00	UPI000018CA72	flagellar protein	unspecified product	hypothetical protein	hypothetical protein	plasma membrane, anterior flagella, caudal flagella, posteriolateral flagella, ventral flagella	GO:0005886, GO:0005929	this study
GL50803_0013601	GL50803_0013601	XP_001704129	A0A644F222	A0A644F222	UPI000018C452	nuclear protein	unspecified product	hypothetical protein	hypothetical protein	chromosome	GO:0005694	this study
GL50803_00137753	GL50803_00137753	XP_001704133	A8BYT7	n.d.	UPI000018C452	cytoplasmic protein	unspecified product	hypothetical protein	hypothetical protein	cytoplasm	GO:0005737	this study
GL50803_007538	GL50803_007538	XP_001704142	A8BYV6	A8BYV6	UPI000018C45C	hypothetical protein	unspecified product	hypothetical protein	hypothetical protein	no localization in trophozoites	n.a.	this study
GL50803_0013584	GL50803_0013584	XP_001704148	A8BYL1	A8BYL1	UPI000018CA3B	flagellar protein	unspecified product	hypothetical protein	hypothetical protein	cytoplasmic anterior axonemes, cytoplasmic caudal axonemes, cytoplasmic posteriolateral axonemes	GO:0005875, GO:0005930	this study
GL50803_0013964	GL50803_0013964	XP_001704159	A8BYE1	A8BYE1	UPI000018C9B8	Nek kinase GK196	Kinase, NEK	Kinase, NEK	NEK kinase	no localization in trophozoites	n.a.	this study
GL50803_0013963	GL50803_0013963	XP_001704160	A8BYE4	A8BYE4	UPI000018C9B7	Nek kinase GK302	Kinase, NEK	Kinase, NEK	NEK kinase	no localization in trophozoites	n.a.	this study
GL50803_0016251	GL50803_0016251	XP_001704183	A8BYJ7	A8BYJ7	UPI000018CB95	Nek kinase GK198	Kinase, NEK	Kinase, NEK	NEK kinase	ventral disc, basal bodies, cytoplasmic anterior axonemes, cytoplasmic caudal axonemes, cytoplasmic posteriolateral axonemes	GO:0005875, GO:0097597, GO:0005930, GO:0036064	this study
GL50803_00114119	GL50803_00114119	XP_001704188	E2RTW1	E2RTW1	UPI000050D50A	Alpha-7 giardin	Alpha-7 giardin	Alpha-7 giardin	domain family protein	plasma membrane	GO:0005886	this study
GL50803_008652	GL50803_008652	XP_001704193	A8BYB0	A8BYB0	UPI000018C85C	nuclear protein	unspecified product	hypothetical protein	hypothetical protein	nuclei	GO:0005634	this study
GL50803_0016220	GL50803_0016220	XP_001704208	A8BY40	A8BY40	UPI000018C780	flagellar ankyrin repeat protein 1	Ankyrin repeat protein 1	Protein 21.1	ankyrin repeat domain	basal bodies, plasma membrane, cytoplasm	GO:0005875, GO:0005886, GO:0036064, GO:0005737	this study
GL50803_0014745	GL50803_0014745	XP_001704211	A8BY44	A8BY44	UPI000018C781	plasma membrane ankyrin repeat protein 1	Ankyrin repeat protein 1	Protein 21.1	ankyrin repeat domain	plasma membrane	GO:0005886	this study
GL50803_0014746	GL50803_0014746	XP_001704214	A8BY51	A8BY51	UPI000018C783	nuclear protein	unspecified product	hypothetical protein	hypothetical protein	nuclei, plasma membrane	GO:0005634, GO:0005886	this study
GL50803_008626	GL50803_008626	XP_001704221	A8BY69	A8BY69	UPI000018C78C	flagellar eukaryotic conserved protein	unspecified product	hypothetical protein	eukaryotic conserved	flagellar pores, cytoplasm, anterior flagella, caudal flagella, ventral flagella, posteriolateral flagella, ventral flagella	GO:0005875, GO:0005737, GO:0005929	this study
GL50803_009030	GL50803_009030	XP_001704232	A8BXV9	A8BXV9	UPI000018C5F6	cytoplasmic ankyrin repeat protein 1	Ankyrin repeat protein 1	Protein 21.1	ankyrin repeat domain	cytoplasm	GO:0005737	this study
GL50803_009036	GL50803_009036	XP_001704236	A8BXW8	A8BXW8	UPI000018C5FA	nuclear EamA-like transporter family protein	EamA-like transporter family protein	EamA-like transporter family protein	domain family protein	chromosome	GO:0005694	this study
GL50803_009045	GL50803_009045	XP_001704244	A8BXY7	A8BXY7	UPI000018C602	thioredoxin family protein	Thioredoxin family protein	hypothetical protein	domain family protein	putative inclusions	n.a.	this study
GL50803_008445	GL50803_008445	XP_001704268	A8BXP9	A8BXP9	UPI000018C6BD	plasma membrane NEK kinase GK163	Kinase, NEK	Kinase, NEK	NEK kinase	plasma membrane, nuclear membrane	GO:0005886, GO:0031965	this study
GL50803_0095661	GL50803_0095661	XP_001704277	A8BXR8	A8BXR8	UPI00015D4010	tubulin tyrosine ligase family protein	Tubulin tyrosine ligase	Tubulin tyrosine ligase	domain family protein	cytoplasmic anterior axonemes, cytoplasmic caudal axonemes, cytoplasmic posteriolateral axonemes, cytoplasmic ventral axonemes	GO:0005875, GO:0005930	this study
GL50803_0016332	GL50803_0016332	XP_001704287	A8BXG3	n.d.	UPI00015D3F1A	anterior axoneme protein	Coiled-coil protein	Coiled-coil protein	hypothetical protein	cytoplasmic anterior axonemes, endomembrane system vesicles	GO:0005875, GO:0005930, GO:0012505	this study
GL50803_00103437	GL50803_00103437	XP_001704289	A8BXG8	A8BXG8	UPI000050D509	Alpha-9 giardin	Alpha-9 giardin	Alpha-9 giardin	domain family protein	no localization in trophozoites	n.a.	this study
GL50803_0015461	GL50803_0015461	XP_001704300	A8BXJ3	A8BXJ3	UPI000018CA8D	hypothetical protein	unspecified product	hypothetical protein	hypothetical protein	putative inclusions	n.a.	this study
GL50803_0011649	GL50803_0011649	XP_001704306	A8BXK5	A8BXK5	UPI000018CA91	Alpha-8 giardin	Alpha-8 giardin	Alpha-8 giardin	domain family protein	ventral disc, lateral crest	GO:0005875, GO:0097597, GO:0097591	32661087
GL50803_007414	GL50803_007414	XP_001704328	A8BXB8	A8BXB8	UPI000018CA91	DAP7414	Ankyrin repeat protein 1	Protein 21.1	ankyrin repeat domain	ventral disc, median body	GO:0005875, GO:0097597, GO:0097568	32661087
GL50803_0032778	GL50803_0032778	XP_001704344	A8BXE6	A8BXE6	UPI000018C173	cytoplasmic ankyrin repeat protein 1	Ankyrin repeat protein 1	Protein 21.1	ankyrin repeat domain	cytoplasm	GO:0005737	this study
GL50803_0012046	GL50803_0012046	XP_001704369	A8BX50	A8BX50	UPI00015D3F15	DAP12046	SPEF1-like protein	SPEF1-like protein	domain family protein	ventral disc, median body	GO:0005875, GO:0097597, GO:0097568	32661087
GL50803_003491	GL50803_003491	XP_001704392	A8BWT2	A8BWT2	UPI000018CB54	flagellar diplomonad conserved protein	unspecified product	hypothetical protein	diplomonad conserved	anterior flagella, caudal flagella, posteriolateral flagella	GO:0005875, GO:0005929	this study
GL50803_00101326	GL50803_00101326	XP_001704433	A8BWK6	A8BWK6	UPI000018C423	DAP101326	unspecified product	hypothetical protein	hypothetical protein	ventral disc, lateral crest, basal bodies, cytoplasmic caudal axonemes	GO:0005875, GO:0097597, GO:0097591, GO:0005930, GO:0036064	32661087
GL50803_008692	GL50803_008692	XP_001704451	A8BWP4	A8BWP4	UPI000018C12C	CBS domain protein	unspecified product	hypothetical protein	domain family protein	plasma membrane	GO:0005886	this study
GL50803_00116968	GL50803_00116968	XP_001704500	A8BLN7	A8BLN7	UPI000018C122	nuclear diplomonad conserved protein	unspecified product	hypothetical protein	diplomonad conserved	nuclei	GO:0005634	this study
GL50803_0013981	GL50803_0013981	XP_001704511	A8BW28	A8BW28	UPI000018C946	DAP13981	Kinase, NEK	Kinase, NEK	NEK kinase	ventral disc, lateral crest	GO:0005875, GO:0097597, GO:0097591	22206034	32661087
GL50803_005604	GL50803_005604	XP_001704531	A0A644F045	A0A644F045	UPI0013A4B6B3	NAC domain protein	NAC domain-containing protein	hypothetical protein	domain family protein	cytoplasm	GO:0005737	this study
GL50803_008987	GL50803_008987	XP_001704536	A8BVT0	A8BVT0	UPI000018C759	diplomonad conserved protein	unspecified product	hypothetical protein	diplomonad conserved	no localization in trophozoites	n.a.	this study
GL50803_0013575	GL50803_0013575	XP_001704573	A8BVK4	A8BVK4	UPI000018C8ED	dynein light chain Tctex-1 famly protein	Tctex-1 family protein	Dynein light chain	domain family protein	no localization in trophozoites	n.a.	this study
GL50803_004239	GL50803_004239	XP_001704574	A8BVK6	A8BVK6	UPI0000563815	DAP4239	unspecified product	hypothetical protein	hypothetical protein	ventral disc	GO:0005875, GO:0097597	32661087
GL50803_007620	GL50803_007620	XP_001704583	A8BVM5	A8BVM5	UPI000018C8EC	plasma membrane protein	unspecified product	hypothetical protein	hypothetical protein	plasma membrane, cytoplasm	GO:0005737, GO:0005886	this study
GL50803_0013590	GL50803_0013590	XP_001704599	A8BVA6	A8BVA6	UPI000018C8E3	DAP13590	Ankyrin repeat protein 1	Protein 21.1	ankyrin repeat domain	ventral disc, cytoplasmic anterior axonemes	GO:0005875, GO:0097597, GO:0005930, GO:0097556	32661087
GL50803_00114462	GL50803_00114462	XP_001704613	A8BVD1	A8BVD1	UPI000018CBF0	outer arm dynein complex subunit 2	Outer dynein arm-docking complex subunit 2	Axonemal p66.0	known function	anterior flagella, caudal flagella, posteriolateral flagella, ventral flagella	GO:0005875, GO:0005929	this study
GL50803_0017083	GL50803_0017083	XP_001704650	A8BV65	A8BV65	UPI000018C23E	hypothetical protein	unspecified product	hypothetical protein	hypothetical protein	no localization in trophozoites	n.a.	this study
GL50803_007130	GL50803_007130	XP_001704651	A8BV67	A8BV67	UPI00015D4344	plasma membrane protein	unspecified product	hypothetical protein	hypothetical protein	plasma membrane, putative inclusions	GO:0005886	this study
GL50803_0015347	GL50803_0015347	XP_001704686	A8BUY6	A8BUY6	UPI000018C23D	flagellar GAG polysaccharide lysase family protein	putative Glycosaminoglycan polysaccharide lyase	hypothetical protein	domain family protein	anterior flagella, caudal flagella, endomembrane system vesicles	GO:0005875, GO:0005929, GO:0012505	this study
GL50803_0011131	GL50803_0011131	XP_001704689	A8BUZ0	A8BUZ0	UPI000018C156	nuclear protein	WD40 repeat protein	hypothetical protein	hypothetical protein	nuclei, nucleoli	GO:0005730, GO:0005634	this study
GL50803_0011149	GL50803_0011149	XP_001704700	A8BV12	A8BV12	UPI000018C153	nuclear protein	unspecified product	hypothetical protein	hypothetical protein	chromosome	GO:0005694	this study
GL50803_00135001	GL50803_00135001	XP_001704709	A8BUJ9	A8BUJ9	UPI0000081308	histone H4	Histone H4	Histone H4	known function	chromosome	GO:0005694	this study
GL50803_0010232	GL50803_0010232	XP_001704732	A8BUQ3	A8BUQ3	UPI0000081308	DAP10232	unspecified product	hypothetical protein	hypothetical protein	ventral disc, median body, basal bodies	GO:0005875, GO:0097597, GO:0097568, GO:0005930	32661087
GL50803_008733	GL50803_008733	XP_001704764	A8BUE4	A8BUE4	UPI000018BAF9	eukaryotic conserved protein	unspecified product	Putative serine/threonine-protein kinase	eukaryotic conserved	putative inclusions	n.a.	this study
GL50803_008726	GL50803_008726	XP_001704769	A8BUF3	A8BUF3	UPI000018BB50	DAP8726	unspecified product	Actin related protein	hypothetical protein	ventral disc, median body, cytoplasmic caudal axonemes	GO:0005875, GO:0097568, GO:0097597, GO:0005930, GO:0097556	32661087
GL50803_008725	GL50803_008725	XP_001704770	A8BUF6	A8BUF6	UPI000018BAFE	nuclear protein	unspecified product	hypothetical protein	hypothetical protein	nuclei, cytoplasmic caudal axonemes, cytoplasmic posteriolateral axonemes	GO:0005634, GO:0005930	this study
GL50803_0024321	GL50803_0024321	XP_001704780	A8BUH6	A8BUH6	UPI000018BAFF	DAP24321	Kinase, NEK	Kinase, NEK	NEK kinase	ventral disc, cytoplasm	GO:0005875, GO:0097597, GO:0005737	22206034	32661087
GL50803_001937	GL50803_001937	XP_001704795	A8BU16	A8BU16	UPI000018BB09	hypothetical protein	unspecified product	hypothetical protein	hypothetical protein	putative inclusions	n.a.	this study
GL50803_0017571	GL50803_0017571	XP_001704825	A8BU68	A8BU68	UPI000018BC60	flagellar protein	unspecified product	hypothetical protein	hypothetical protein	cytoplasmic caudal axonemes, cytoplasmic posteriolateral axonemes	GO:0005875, GO:0005930	this study
GL50803_0016013	GL50803_0016013	XP_001704842	A8BTT3	A8BTT3	UPI000018BC4C	CFAP53	putative Spindle pole protein	Spindle pole protein, putative	known function	ventral disc, median body, anterior flagella, caudal flagella, posteriolateral flagella, ventral flagella, nuclei	GO:0005875, GO:0097597, GO:0097568, GO:0005929, GO:0005634	32661087
GL50803_0030851	GL50803_0030851	XP_001704846	A8BTU2	A8BTU2	UPI000018C4E2	ATP synthase subunit H	ATP synthase subunit H	hypothetical protein	domain family protein	cytoplasm	GO:0005737	this study
GL50803_0040920	GL50803_0040920	XP_001704847	A8BTU5	A8BTU5	UPI000018C4EC	SMR domain protein	Smr domain-containing protein	hypothetical protein	domain family protein	no localization in trophozoites	n.a.	this study
GL50803_003582	GL50803_003582	XP_001704869	A8BTY2	A8BTY2	UPI000018C4ED	flagellar and basal body protein	unspecified product	hypothetical protein	hypothetical protein	basal bodies, cytoplasmic anterior axonemes, cytoplasmic caudal axonemes, cytoplasmic posteriolateral axonemes, cytoplasmic ventral axonemes	GO:0005875, GO:0005930, GO:0036064	this study
GL50803_0016839	GL50803_0016839	XP_001704891	A8BTJ5	A8BTJ5	UPI000018CB12	plasma membrane NEK kinase GK296	Kinase, NEK	Kinase, NEK	NEK kinase	plasma membrane	GO:0005886	this study
GL50803_005643	GL50803_005643	XP_001704895	A8BTK2	A8BTK2	UPI000018BB29	flagellar NEK kinase GK181	Kinase, NEK	Kinase, NEK	NEK kinase	plasma membrane, ventral flagella	GO:0005886, GO:009769	this study
GL50803_0013352	GL50803_0013352	XP_001704897	A8BTK8	A8BTK8	UPI000018BB2B	flagellar TPR domain protein	T-complex protein-10	T-complex protein-10	domain family protein	flagellar pores, basal bodies, median body, cytoplasmic posteriolateral axonemes	GO:0005875, GO:0036064, GO:0097568, GO:0005930	this study
GL50803_0016843	GL50803_0016843	XP_001704906	A0A644F746	A0A644F746	UPI000018BB32	DAP16843	Ankyrin repeat protein 1	Protein 21.1	ankyrin repeat domain	ventral disc	GO:0005875, GO:0097597, GO:0097556	32661087
GL50803_0016844	GL50803_0016844	XP_001704909	A8BTM8	A8BTM8	UPI000018BB34	DAP16844	unspecified product	hypothetical protein	hypothetical protein	ventral disc	GO:0097597	this study
GL50803_006367	GL50803_006367	XP_001704947	A8BT95	A8BT95	UPI000018BB2D	nuclear eukaryotic conserved protein	unspecified product	hypothetical protein	eukaryotic conserved	chromosomes (foci)	GO:0005694	this study
GL50803_006366	GL50803_006366	XP_001704948	A8BT96	A8BT96	UPI000018C3AE	nuclear protein	unspecified product	hypothetical protein	hypothetical protein	chromosomes (foci)	GO:0005694	this study
GL50803_0014373	GL50803_0014373	XP_001704962	E2RU04	E2RU04	UPI0000077221	dynamin	Dynamin	Dynamin	known function	plasma membrane	GO:0005886	this study
GL50803_0086468	GL50803_0086468	XP_001704975	A8BSW0	A8BSW0	UPI0000077221	hypothetical protein	unspecified product	hypothetical protein	hypothetical protein	putative inclusions	n.a.	this study
GL50803_0016192	GL50803_0016192	XP_001704978	A8BSW4	A8BSW4	UPI00015D3F5E	DAP16192	unspecified product	hypothetical protein	hypothetical protein	ventral disc, basal bodies	GO:0005875, GO:0036064, GO:0097597	32661087
GL50803_0041512	GL50803_0041512	XP_001704987	A0A644FDU4	A0A644FDU4	UPI000018CA1F	DAP41512 (Rib72)	Flagella associated protein	Flagella associated protein	known function	ventral disc, median body, basal bodies, anterior flagella, caudal flagella, posteriolateral flagella, ventral flagella	GO:0005875, GO:0097568, GO:0097597, GO:0005929, GO:0036064	32661087
GL50803_007778	GL50803_007778	XP_001704988	A8BSY2	A8BSY2	UPI000018CA1E	nuclear membrane protein	unspecified product	hypothetical protein	hypothetical protein	nuclear membrane	GO:0031965	this study
GL50803_009354	GL50803_009354	XP_001705012	A8BT24	n.d.	UPI000018C551	Nek kinase GK244	Kinase, NEK	Protein 21.1	NEK kinase	no localization in trophozoites	n.a.	this study
GL50803_009355	GL50803_009355	XP_001705013	A8BT25	A8BT25	UPI000018C550	thioredoxin-like family protein	Thioredoxin-like protein	hypothetical protein	domain family protein	plasma membrane	GO:0005886	this study
GL50803_0021110	GL50803_0021110	XP_001705021	A8BT40	A8BT40	UPI000018C545	DAP21110	unspecified product	hypothetical protein	hypothetical protein	ventral disc, median body, basal bodies	GO:0005875, GO:0097568, GO:0036064, GO:0097597	32661087
GL50803_00114535	GL50803_00114535	XP_001705027	A8BSL8	A8BSL8	UPI00015D437A	flagellar ankyrin repeat protein	Kinase, NEK	Protein 21.1	hypothetical protein	basal bodies, cytoplasmic anterior axonemes, cytoplasmic caudal axonemes, cytoplasmic posteriolateral axonemes, cytoplasmic ventral axonemes	GO:0005875, GO:0005930, GO:0036064	this study
GL50803_0032419	GL50803_0032419	XP_001705032	A8BSM8	A8BSM8	UPI000018BEAC	diplomonad conserved protein	unspecified product	hypothetical protein	diplomonad conserved	no localization in trophozoites	n.a.	this study
GL50803_006679	GL50803_006679	XP_001705036	A8BSN5	A8BSN5	UPI000018BEB1	endomembrane protein	High cysteine membrane protein	hypothetical protein	domain family protein	peripheral endomembrane system vesicles, plasma membrane	GO:0005886, GO:0012505	this study
GL50803_003158	GL50803_003158	XP_001705050	A8BSQ6	A8BSQ6	UPI000018BEBD	flagellar protein	unspecified product	hypothetical protein	hypothetical protein	plasma membrane, median body, cytoplasmic anterior axonemes, cytoplasmic caudal axonemes, cytoplasmic posteriolateral axonemes	GO:0005886, GO:0097568, GO:0005930	this study
GL50803_0017531	GL50803_0017531	XP_001705054	A8BSR2	A8BSR2	UPI000018BEC1	flagellar protein	unspecified product	hypothetical protein	hypothetical protein	cytoplasmic anterior axoneme (right)	GO:0005875, GO:0005930	this study
GL50803_0015918	GL50803_0015918	XP_001705066	A8BST0	A8BST0	UPI000018BECB	DAP15918	unspecified product	hypothetical protein	hypothetical protein	ventral disc	GO:0005875, GO:0097597	32661087
GL50803_00101906	GL50803_00101906	XP_001705076	E2RU40	E2RU40	UPI00000809A0	AAA ATPase family protein	Vacuolar protein sorting 4a	SKD1 protein	domain family protein	cytoplasm, endomembrane system vesicles	GO:0005737, GO:0012505	this study
GL50803_0027836	GL50803_0027836	XP_001705082	A8BSC9	A8BSC9	UPI00005637E1	flagellar ankyrin repeat protein 1	Ankyrin repeat protein 1	Protein 21.1	ankyrin repeat domain	cytoplasmic caudal axonemes	GO:0005875, GO:0005930	this study
GL50803_0015101	GL50803_0015101	XP_001705088	E2RU66	E2RU66	UPI000018C022	Alpha-17 giardin	Alpha-17 giardin	Alpha-17 giardin	domain family protein	ventral disc, ventral flagella	GO:0097597, GO:0005875, GO:0005929	22206034	32661087
GL50803_0017154	GL50803_0017154	XP_001705097	A8BSF6	A8BSF6	UPI000018C02C	Ribosomal RNA-processing protein 7	Ribosomal RNA-processing protein 7	hypothetical protein	known function	basal bodies, median body, cytoplasmic anterior axonemes, cytoplasmic caudal axonemes, cytoplasmic posteriolateral axonemes	GO:0005875, GO:0097568, GO:0005930, GO:0036064	this study
GL50803_007590	GL50803_007590	XP_001705111	A8BSI1	A8BSI1	UPI000018C038	Qc-SNARE 2	Qc-SNARE 2	hypothetical protein	known function	putative inclusions	n.a.	this study
GL50803_007578	GL50803_007578	XP_001705117	A8BSJ2	A8BSJ2	UPI000018C040	plasma membrane EF hand domain protein	Dynein light chain	Dynein light chain	domain family protein	plasma membrane	GO:0005886	this study
GL50803_002338	GL50803_002338	XP_001705129	A8BS19	A8BS19	UPI000018C5BE	nuclear protein	unspecified product	hypothetical protein	hypothetical protein	nuclei	GO:0005634	this study
GL50803_0021201	GL50803_0021201	XP_001705138	A8BS32	A8BS32	UPI000018C5CA	nuclear protein	unspecified product	hypothetical protein	hypothetical protein	chromosomes (foci)	GO:0005694	this study
GL50803_0016375	GL50803_0016375	XP_001705144	A8BS40	A8BS40	UPI000018C5CF	intraflagellar transport protein IFT56	unspecified product	hypothetical protein	known function	flagellar pores, cytoplasmic posteriolateral axonemes	GO:0005875, GO:0005930	31855176
GL50803_00134441	GL50803_00134441	XP_001705153	A8BS53	A8BS53	UPI000018C5CF	flagellar lisH domain protein	unspecified product	hypothetical protein	domain family protein	flagellar pores, cytoplasmic axonemes	GO:0005875, GO:0005930	this study
GL50803_0015868	GL50803_0015868	XP_001705158	E2RTU3	E2RTU3	UPI000007E4BF	cytoplasmic eukaryotic conserved protein	unspecified product	Mitogen-activated protein kinase kinase kinase 1	eukaryotic conserved	cytoplasm	GO:0005737	this study
GL50803_0088735	GL50803_0088735	XP_001705160	A8BS64	A8BS64	UPI000007E4BF	plasma membrane ankyrin repeat protein 1	Ankyrin repeat protein 1	Protein 21.1	ankyrin repeat domain	lateral shield, plasma membrane	GO:0005886, GO:0097569	this study
GL50803_0022850	GL50803_0022850	XP_001705161	A8BS66	A8BS66	UPI00015D421F	CMGC MAPK kinase	Kinase, CMGC MAPK	Kinase, CMGC MAPK	domain family protein	cytoplasm	GO:0005737	this study
GL50803_0016263	GL50803_0016263	XP_001705162	A8BS67	A8BS67	UPI000018C619	DAP16263 (DIP13)	Deflagellation inducible protein	Sjogren's syndrome nuclear autoantigen 1-like protein	domain family protein	ventral disc, anterior flagella, caudal flagella, posteriolateral flagella, ventral flagella	GO:0005875, GO:0097597, GO:0097556, GO:0005929	22206034	32661087
GL50803_008410	GL50803_008410	XP_001705173	A8BS86	A8BS86	UPI000018C629	nuclear and cytoskeletal protein	unspecified product	hypothetical protein	hypothetical protein	nuclei, median body, cytoplasmic caudal axonemes, caudal flagellar tips	GO:0005634, GO:0005930, GO:0097568	this study
GL50803_0022855	GL50803_0022855	XP_001705174	A8BS87	A8BS87	UPI000018C61A	endomembrane protein	unspecified product	hypothetical protein	hypothetical protein	endomembrane system vesicles	GO:0012505	this study
GL50803_0016450	GL50803_0016450	XP_001705189	A8BRS8	A8BRS8	UPI000018BD1A	radial spoke protein 3	Radial spoke protein 3	Radial-spoke protein	known function	anterior flagella, caudal flagella, posteriolateral flagella, ventral flagella	GO:0005875, GO:0005929	this study
GL50803_008358	GL50803_008358	XP_001705204	A8BRV0	A8BRV0	UPI000018C62A	flagellar protein	unspecified product	hypothetical protein	hypothetical protein	cytoplasmic anterior axonemes, cytoplasmic caudal axonemes	GO:0005875, GO:0005930	this study
GL50803_0013924	GL50803_0013924	XP_001705216	A0A644F7A0	A0A644F7A0	UPI0013A4134C	hypothetical protein	unspecified product	hypothetical protein	hypothetical protein	no localization in trophozoites	n.a.	this study
GL50803_0010924	GL50803_0010924	XP_001705223	A8BRX5	A8BRX5	UPI000018BD0E	CFAP73	unspecified product	hypothetical protein	known function	cytoplasmic anterior axonemes, cytoplasmic caudal axonemes, cytoplasmic posteriolateral axonemes	GO:0005875, GO:0005930	this study
GL50803_0016522	GL50803_0016522	XP_001705230	A0A644F787	A0A644F787	UPI0013A1971E	plasma membrane protein	unspecified product	hypothetical protein	hypothetical protein	plasma membrane	GO:0005886	this study
GL50803_0016237	GL50803_0016237	XP_001705259	A8BRG3	A8BRG3	UPI000018BCFE	flagellar NYD-SP28 domain protein	Sperm tail domain-containing protein	hypothetical protein	domain family protein	anterior flagella, caudal flagella, posteriolateral flagella, ventral flagella	GO:0005875, GO:0005929	this study
GL50803_0016236	GL50803_0016236	XP_001705266	A8BRH4	A8BRH4	UPI000018C879	flagellar protein	unspecified product	hypothetical protein	hypothetical protein	median body, anterior flagella, caudal flagella, posteriolateral flagella, ventral flagella	GO:0005875, GO:0097568, GO:0005929	this study
GL50803_0016234	GL50803_0016234	XP_001705271	A8BRI2	A8BRI2	UPI000018C884	cytoskeletal diplomonad conserved protein	unspecified product	hypothetical protein	diplomonad conserved	median body, cytoplasmic caudal axonemes	GO:0005875, GO:0097568, GO:0005930	this study
GL50803_0013273	GL50803_0013273	XP_001705275	A8BRI7	A8BRI7	UPI000018C880	flagellar dynein light intermediate chain	Axonemal dynein light chain	Dynein light intermediate chain	domain family protein	anterior flagella, caudal flagella, posteriolateral flagella, ventral flagella	GO:0005875, GO:0005929	this study
GL50803_0012867	GL50803_0012867	XP_001705282	A8BRJ7	A8BRJ7	UPI000018C888	cytoplasmic protein	unspecified product	hypothetical protein	hypothetical protein	cytoplasm	GO:0005737	this study
GL50803_0015834	GL50803_0015834	XP_001705285	A8BRK1	A8BRK1	UPI000018C890	CFAP298	unspecified product	hypothetical protein	known function	plasma membrane	GO:0005886	this study
GL50803_004590	GL50803_004590	XP_001705304	A8BRM7	A8BRM7	UPI000018C88E	flagellar protein	unspecified product	hypothetical protein	hypothetical protein	cytoplasmic anterior axonemes, cytoplasmic caudal axonemes, cytoplasmic posteriolateral axonemes, cytoplasmic ventral axonemes	GO:0005875, GO:0005930	this study
GL50803_006171	GL50803_006171	XP_001705314	A8BRN9	A8BRN9	UPI000018C2CB	DAP6171	unspecified product	hypothetical protein	hypothetical protein	ventral disc, lateral crest, cytoplasm	GO:0005875, GO:0005737, GO:0097591	32661087
GL50803_007192	GL50803_007192	XP_001705323	A8BRQ1	n.d.	UPI000018C2BF	flagellar and basal body protein	unspecified product	hypothetical protein	hypothetical protein	basal bodies, cytoplasmic anterior axonemes, cytoplasmic caudal axonemes, cytoplasmic posteriolateral axonemes	GO:0005875, GO:0005930, GO:0036064	this study
GL50803_005744	GL50803_005744	XP_001705341	A0A644F713	A0A644F713	UPI0013A19EA5	Sec61 alpha family protein	Sec61 alpha family protein	Sec61-alpha	domain family protein	putative inclusions	n.a.	this study
GL50803_004690	GL50803_004690	XP_001705370	A0A644F6Y8	A0A644F6Y8	UPI0013A39F98	hypothetical protein	unspecified product	hypothetical protein	hypothetical protein	no localization in trophozoites	n.a.	this study
GL50803_0013262	GL50803_0013262	XP_001705386	A8BQY8	A8BQY8	UPI000018C2B8	flagellar CLAMP superfamily protein	putative Flagellar C1a complex subunit C1a-32	hypothetical protein	domain family protein	plasma membrane, cytoplasmic posteriolateral axonemes	GO:0005886, GO:0005930	this study
GL50803_0017367	GL50803_0017367	XP_001705387	A0A644F6S4	A0A644F6S4	UPI0013A37F34	plasma membrane protein	unspecified product	hypothetical protein	hypothetical protein	plasma membrane, endomembrane system vesicles	GO:0005886, GO:0012505	this study
GL50803_005258	GL50803_005258	XP_001705393	A8BR00	A8BR00	UPI000018C4A5	nuclear protein	unspecified product	hypothetical protein	hypothetical protein	nuclei, cytoplasm	GO:0005634, GO:0005737	this study
GL50803_007593	GL50803_007593	XP_001705403	A8BR17	A8BR17	UPI000018C4AB	plasma membrane D123 family protein	D123 family protein	hypothetical protein	domain family protein	plasma membrane	GO:0005886	this study
GL50803_004812	GL50803_004812	XP_001705425	E2RTU7	E2RTU7	UPI000016BEE2	beta giardin	Beta-giardin	Beta-giardin	known function	ventral disc	GO:0097597	22206034	32661087
GL50803_008174	GL50803_008174	XP_001705461	A8BQQ3	A8BQQ3	UPI000018B805	ankyrin repeat protein 1	Ankyrin repeat protein 1	Protein 21.1	ankyrin repeat domain	no localization in trophozoites	n.a.	this study
GL50803_0024194	GL50803_0024194	XP_001705467	A8BQR2	A8BQR2	UPI000016BEE2	DAP24194	Ankyrin repeat protein 1	Protein 21.1	ankyrin repeat domain	ventral disc, lateral crest	GO:0005875, GO:0097597, GO:0097591	22206034	32661087
GL50803_00103164	GL50803_00103164	XP_001705485	A0A644F8J4	A0A644F8J4	UPI0013A26D4E	flagellar SHIPPO repeat domain protein	SHIPPO repeat domain-containing protein	H-SHIPPO 1	domain family protein	median body, cytoplasmic anterior axonemes, cytoplasmic caudal axonemes, cytoplasmic posteriolateral axonemes, cytoplasmic ventral axonemes	GO:0005875, GO:0097568, GO:0005930	this study
GL50803_00104685	GL50803_00104685	XP_001705487	A8BQU2	A8BQU2	UPI000018B80A	centrin	Centrin	Caltractin	known function	basal bodies	GO:0005875, GO:0036064	this study
GL50803_0015054	GL50803_0015054	XP_001705488	A8BQU3	n.d.	UPI000018B81C	flagellar kelch repeat domain protein	Kelch repeat-containing protein	kelch repeat domain containing protein	domain family protein	cytoplasmic caudal axonemes, cytoplasmic posteriolateral axonemes	GO:0005875, GO:0005930	this study
GL50803_00117191	GL50803_00117191	XP_001705511	A8BBE2	A8BBE2	UPI000018B81D	nuclear protein	unspecified product	hypothetical protein	hypothetical protein	nuclei	GO:0005634	this study
GL50803_00114218	GL50803_00114218	XP_001705512	A0A644F0Y1	A0A644F0Y1	UPI0013A4CBA7	gamma tubulin	Gamma-tubulin	Gamma tubulin	known function	basal bodies, cytoplasm	GO:0005875, GO:0036064, GO:0005737	this study
GL50803_0013694	GL50803_0013694	XP_001705516	A8BQG0	A8BQG0	UPI000018B92A	hypothetical protein	unspecified product	hypothetical protein	hypothetical protein	no localization in trophozoites	n.a.	this study
GL50803_004188	GL50803_004188	XP_001705523	A8BQH2	A8BQH2	UPI000018B920	nuclear protein	unspecified product	hypothetical protein	hypothetical protein	chromosome	GO:0005694	this study
GL50803_0014748	GL50803_0014748	XP_001705540	A8BQJ9	A8BQJ9	UPI000018B931	median body p25-alpha family protein	p25-alpha family protein	hypothetical protein	domain family protein	median body, nuclei, cytoplasm	GO:0005875, GO:0097568, GO:0005634, GO:0005737	this study
GL50803_001713	GL50803_001713	XP_001705551	A8BQL4	A8BQL4	UPI000018B945	ankyrin repeat protein 1	Ankyrin repeat protein 1	Protein 21.1	ankyrin repeat domain	no localization in trophozoites	n.a.	this study
GL50803_0016660	GL50803_0016660	XP_001705562	A0A644F649	A0A644F649	UPI0013A426D1	intraflagellar transport protein IFT88	Intraflagellar transport protein IFT88	Intraflagellar transport particle protein IFT88	known function	flagellar pores, cytoplasmic posteriolateral axonemes	GO:0005875, GO:0005930	31855176
GL50803_009909	GL50803_009909	XP_001705572	A8BQ26	A8BQ26	UPI000018B95A	pyruvate phosphate dikinase	Pyruvate, phosphate dikinase	Pyruvate, phosphate dikinase	known function	cytoplasm	GO:0005737	this study
GL50803_0028994	GL50803_0028994	XP_001705577	A8BQ35	A8BQ35	UPI000018BC96	plasma membrane protein	unspecified product	hypothetical protein	hypothetical protein	plasma membrane	GO:0005886	this study
GL50803_009896	GL50803_009896	XP_001705579	A8BQ38	A8BQ38	UPI000018BC8E	nuclear protein	unspecified product	hypothetical protein	hypothetical protein	nuclei	GO:0005634	this study
GL50803_0021525	GL50803_0021525	XP_001705603	A8BQ81	A8BQ81	UPI000018BC8C	hypothetical protein	unspecified product	hypothetical protein	hypothetical protein	no localization in trophozoites	n.a.	this study
GL50803_0091220	GL50803_0091220	XP_001705617	A0A644F678	A0A644F678	UPI0013A4B96E	cytoplasmic Nek kinase GK188	Kinase, NEK	Kinase, NEK	NEK kinase	cytoplasm	GO:0005737	this study
GL50803_00100955	GL50803_00100955	XP_001705618	A8BQB1	A8BQB1	UPI000018C67C	MAD2	Mitotic spindle checkpoint protein MAD2	Mitotic spindle checkpoint protein MAD2	known function	caudal complex	GO:0005875	this study
GL50803_0017551	GL50803_0017551	XP_001705667	A8BPT2	A8BPT2	UPI000018C669	DAP17551	Ankyrin repeat protein 1	Protein 21.1	ankyrin repeat domain	ventral disc	GO:0005875, GO:0097597	32661087
GL50803_0017552	GL50803_0017552	XP_001705668	A0A644F6T1	A0A644F6T1	UPI0013A50BD3	ankyrin repeat protein 2	Ankyrin repeat protein 2	Protein 21.1	ankyrin repeat domain	putative inclusions	n.a.	this study
GL50803_0015599	GL50803_0015599	XP_001705678	A8BPV0	A8BPV0	UPI000018C987	SND2/TMEM208 SRP-independent targeting domain protein	unspecified product	hypothetical protein	domain family protein	plasma membrane	GO:0005886	this study
GL50803_0012224	GL50803_0012224	XP_001705687	A0A644F6U2	A0A644F6U2	UPI0013A1F59C	median body-localizing protein	unspecified product	hypothetical protein	hypothetical protein	median body	GO:0005875, GO:0097568	this study
GL50803_0029796	GL50803_0029796	XP_001705689	A0A644F6S5	A0A644F6S5	UPI0013A32AB1	DAP29796	unspecified product	hypothetical protein	hypothetical protein	ventral disc, median body, anterior flagella, ventral flagella, basal bodies	GO:0005875, GO:0097568, GO:0005929, GO:0036064, GO:0036064	32661087
GL50803_0012229	GL50803_0012229	XP_001705690	A8BPW9	A8BPW9	UPI000018C218	hypothetical protein	unspecified product	hypothetical protein	hypothetical protein	no localization in trophozoites	n.a.	this study
GL50803_0015603	GL50803_0015603	XP_001705692	A8BPX1	A8BPX1	UPI000018C225	nuclear protein	unspecified product	hypothetical protein	hypothetical protein	nuclei, cytoplasm	GO:0005634, GO:0005737	this study
GL50803_0014926	GL50803_0014926	XP_001705706	A0A644F3W6	A0A644F3W6	UPI0013A250AA	nuclear ankyrin repeat protein 1	Ankyrin repeat protein 1	Protein 21.1	ankyrin repeat domain	chromosome	GO:0005694	this study
GL50803_0010882	GL50803_0010882	XP_001705731	A8BPD9	A8BPD9	UPI000018C22A	plasma membrane protein	unspecified product	hypothetical protein	hypothetical protein	plasma membrane	GO:0005886	31855176	28620589	cyst localization
GL50803_004708	GL50803_004708	XP_001705746	A0A644F3T1	A0A644F3T1	UPI000018BCA5	flagellar diplomonad conserved protein	unspecified product	hypothetical protein	diplomonad conserved	cytoplasmic anterior axonemes, cytoplasmic posteriolateral axonemes	GO:0005875, GO:0005930	this study
GL50803_004705	GL50803_004705	XP_001705748	A8BPG8	A8BPG8	UPI00015D407A	cyst wall protein	unspecified product	hypothetical protein	hypothetical protein	no localization in trophozoites, cyst wall	GO:0097570	28620589		cyst localization
GL50803_0017097	GL50803_0017097	XP_001705749	A0A644F3V6	n.d.	UPI0013A411A7	DAP17097	Ankyrin repeat protein 1	Protein 21.1	ankyrin repeat domain	ventral disc, lateral crest, basal bodies, cytoplasmic anterior axonemes	GO:0005875, GO:0097597, GO:0097591, GO:0036064, GO:0005930	22206034	32661087
GL50803_0017096	GL50803_0017096	XP_001705753	A8BPH5	A8BPH5	UPI000018C204	DAP17096	Ankyrin repeat protein 1	Protein 21.1	ankyrin repeat domain	ventral disc, lateral crest, basal bodies	GO:0005875, GO:0097597, GO:0097591, GO:0036064	22206034	32661087
GL50803_00112103	GL50803_00112103	XP_001705755	E2RU36	E2RU36	UPI000004CCBB	arginine deiminase	Arginine deiminase	arginine deiminase	known function	cytoplasm	GO:0005737	this study
GL50803_0017090	GL50803_0017090	XP_001705774	E2RU75	E2RU75	UPI0000084192	DAP17090 (Trophozoite antigen GTA-1)	Trophozoite antigen GTA-1	Giardia trophozoite antigen GTA-1	hypothetical protein	ventral disc, basal bodies, ventral flagella	GO:0097597, GO:0036064, GO:0005875, GO:0005929	22206034	32661087
GL50803_0017053	GL50803_0017053	XP_001705792	A8BNS7	A8BNS7	UPI0000084192	DAP17053	Ankyrin repeat protein 1	Protein 21.1	ankyrin repeat domain	ventral disc	GO:0005875, GO:0097597	22206034	32661087
GL50803_0017058	GL50803_0017058	XP_001705800	A0A644F7M3	A0A644F7M3	UPI0013A3496F	marginal plate protein	unspecified product	Spindle pole protein, putative	hypothetical protein	marginal plate, cytoplasm	GO:0005875, GO:0005737, GO:0005930	this study
GL50803_002833	GL50803_002833	XP_001705813	A8BNW6	A8BNW6	UPI000018C4CF	spc25	Chromosome segregation protein Spc25	hypothetical protein	known function	flagellar pores, cytoplasmic posteriolateral axonemes, cytoplasmic ventral axonemes	GO:0005875, GO:0005930	this study
GL50803_005333	GL50803_005333	XP_001705820	E2RTT2	E2RTT2	UPI0000080917	Calmodulin	Calmodulin	Calmodulin	known function	plasma membrane, basal bodies	GO:0005886, GO:0036064	this study
GL50803_003896	GL50803_003896	XP_001705830	A8BNZ7	A8BNZ7	UPI0000080917	flagellar Sec61-gamma family protein	Sec61-gamma	Sec61-gamma	domain family protein	anterior flagella, caudal flagella, posteriolateral flagella, ventral flagella	GO:0005875, GO:0005929	this study
GL50803_003756	GL50803_003756	XP_001705837	A8BP10	A8BP10	UPI000018CAE0	hypothetical protein	unspecified product	hypothetical protein	hypothetical protein	no localization in trophozoites	n.a.	this study
GL50803_003755	GL50803_003755	XP_001705838	A8BP11	A8BP11	UPI000018CAE1	nuclear protein	unspecified product	hypothetical protein	hypothetical protein	nuclei, plasma membrane	GO:0005634, GO:0005886	this study
GL50803_0029252	GL50803_0029252	XP_001705858	A8BP45	A8BP45	UPI000018CAD8	flagellar and basal body protein	unspecified product	hypothetical protein	hypothetical protein	basal bodies, cytoplasmic anterior axonemes	GO:0005875, GO:0005930, GO:0036064	this study
GL50803_0010608	GL50803_0010608	XP_001705861	A8BP52	A8BP52	UPI000018CB69	nuclear protein	unspecified product	hypothetical protein	hypothetical protein	nuclei	GO:0005634	this study
GL50803_007009	GL50803_007009	XP_001705882	A8BNB8	A8BNB8	UPI000018CB65	flagellar adenylate kinase family protein	Adenylate kinase family protein	adenylate kinase	domain family protein	anterior flagella, caudal flagella, posteriolateral flagella, ventral flagella	GO:0005875, GO:0005929	this study
GL50803_0014850	GL50803_0014850	XP_001705886	A8BNC5	A8BNC5	UPI000018C533	hypothetical protein	unspecified product	hypothetical protein	hypothetical protein	no localization in trophozoites	n.a.	this study
GL50803_0014971	GL50803_0014971	XP_001705907	A0A644F1T3	A0A644F1T3	UPI0013A2888B	flagellar protein	SMC family protein	hypothetical protein	hypothetical protein	cytoplasmic anterior axonemes, cytoplasmic caudal axonemes	GO:0005875, GO:0005930	this study
GL50803_009515	GL50803_009515	XP_001705911	A8BNH0	n.d.	UPI000018C530	DAP9515	Coiled-coil protein	Protein 21.1	hypothetical protein	ventral disc, median body	GO:0005875, GO:0097597, GO:0097568	32661087
GL50803_0014967	GL50803_0014967	XP_001705919	A8BNI3	A8BNI3	UPI000018BE9F	flagellar protein	unspecified product	hypothetical protein	hypothetical protein	median body, anterior flagella, caudal flagella, posteriolateral flagella, ventral flagella	GO:0005875, GO:0097568, GO:0005929	this study
GL50803_008850	GL50803_008850	XP_001705947	A8BNM6	A8BNM6	UPI000018BE98	DAP8850	Ankyrin repeat protein 1	Protein 21.1	ankyrin repeat domain	ventral disc, lateral crest, median body	GO:0005875, GO:0097597, GO:0097591, GO:0097568	32661087
GL50803_008349	GL50803_008349	XP_001705958	A8BNP2	A8BNP2	UPI000018BE7A	basal body protein	unspecified product	hypothetical protein	hypothetical protein	basal bodies, cytoplasm	GO:0005875, GO:0036064, GO:0005737	this study
GL50803_008135	GL50803_008135	XP_001705985	A8BMY1	A8BMY1	UPI000018CAAB	flagellar protein	unspecified product	hypothetical protein	hypothetical protein	cytoplasmic caudal axonemes, cytoplasmic posteriolateral axonemes	GO:0005875, GO:0005930	this study
GL50803_008122	GL50803_008122	XP_001705988	A8BMY5	A8BMY5	UPI0000563821	nuclear membrane protein	unspecified product	hypothetical protein	hypothetical protein	nuclear membrane	GO:0031965	this study
GL50803_0028433	GL50803_0028433	XP_001705989	A0A644FAX6	A0A644FAX6	UPI0013A31072	hypothetical protein	unspecified product	hypothetical protein	hypothetical protein	no localization in trophozoites	n.a.	this study
GL50803_0033629	GL50803_0033629	XP_001706002	A8BN10	A8BN10	UPI000018B73A	hypothetical protein	unspecified product	hypothetical protein	hypothetical protein	no localization in trophozoites	n.a.	this study
GL50803_005515	GL50803_005515	XP_001706010	A8BN23	A8BN23	UPI000018B749	nuclear protein	unspecified product	hypothetical protein	hypothetical protein	nuclei (trophozoites), cyst wall	GO:0005634,GO:0097570	this study	28620589	cyst localization
GL50803_00114497	GL50803_00114497	XP_001706023	A8BN44	A8BN44	UPI000018B731	diplomonad conserved protein	unspecified product	hypothetical protein	diplomonad conserved	no localization in trophozoites	n.a.	this study
GL50803_0027308	GL50803_0027308	XP_001706034	A0A644EXS6	A0A644EXS6	UPI0001AE8FE7	dynein light chain LC4	Dynein light chain LC4	Dynein light chain	domain family protein	plasma membrane	GO:0005886	this study
GL50803_004977	GL50803_004977	XP_001706038	A8BN67	A8BN67	UPI00015D4075	DAP4977	Kinase, NEK	Kinase, NEK	NEK kinase	ventral disc	GO:0005875, GO:0097597	32661087
GL50803_0010422	GL50803_0010422	XP_001706052	A8BM93	A8BM93	UPI000018C68D	plasma membrane protein	unspecified product	hypothetical protein	hypothetical protein	plasma membrane	GO:0005886	this study
GL50803_004046	GL50803_004046	XP_001706059	A8BMA7	A8BMA7	UPI000018C7DD	nuclear protein	unspecified product	hypothetical protein	hypothetical protein	nuclei	GO:0005634	this study
GL50803_0014045	GL50803_0014045	XP_001706065	A8BMB7	A8BMB7	UPI000018C7D6	flagellar protein	unspecified product	hypothetical protein	hypothetical protein	plasma membrane, anterior flagella, caudal flagella, posteriolateral flagella, ventral flagella	GO:0005886, GO:0005929	this study
GL50803_0014048	GL50803_0014048	XP_001706073	E2RU10	E2RU10	UPI000018BAA4	EB1	Microtubule binding protein EB1	EB1	known function	median body, nuclear membrane	GO:0005875, GO:0031965, GO:0097568	this study
GL50803_0011311	GL50803_0011311	XP_001706081	A8BME4	A8BME4	UPI000018BAA4	flagellar NEK kinase GK169	Kinase, NEK	Kinase, NEK	NEK kinase	cytoplasmic anterior axonemes, cytoplasmic posteriolateral axonemes	GO:0005875, GO:0005930	this study
GL50803_0040016	GL50803_0040016	XP_001706110	A0A644F5X2	A0A644F5X2	UPI000018BA85	DAP40016	Ankyrin repeat protein 1	Protein 21.1	ankyrin repeat domain	ventral disc	GO:0005875, GO:0097597, GO:0097556	32661087
GL50803_004149	GL50803_004149	XP_001706123	A8BML4	A8BML4	UPI000018BA9D	plasma membrane Hint domain superfamily protein	Homing endonuclease	hypothetical protein	domain family protein	plasma membrane	GO:0005886	this study
GL50803_0024537	GL50803_0024537	XP_001706124	A8BML6	A8BML6	UPI000018BA76	DAP24537	unspecified product	Spindle pole protein, putative	hypothetical protein	ventral disc, lateral crest, median body, cytoplasmic caudal axonemes	GO:0005875, GO:0097597, GO:0097591, GO:0097568, GO:0005930	32661087
GL50803_007876	GL50803_007876	XP_001706150	A8BMQ8	A8BMQ8	UPI000018BA75	flagellar protein	unspecified product	hypothetical protein	hypothetical protein	cytoplasmic anterior axonemes	GO:0005875, GO:0005930	this study
GL50803_006897	GL50803_006897	XP_001706172	A8BLS7	A8BLS7	UPI000018C6FB	flagellar protein	unspecified product	hypothetical protein	hypothetical protein	cytoplasmic posteriolateral axonemes	GO:0005875, GO:0005930	this study
GL50803_0020603	GL50803_0020603	XP_001706179	A0A644F0Z6	A0A644F0Z6	UPI0013A2DEC6	flagellar Cgr1 family protein	Cgr1 family protein	hypothetical protein	domain family protein	flagellar pores, cytoplasmic anterior axonemes, cytoplasmic caudal axonemes, cytoplasmic posteriolateral axonemes	GO:0005875, GO:0005930	this study
GL50803_006888	GL50803_006888	XP_001706181	A0A644F0W1	A0A644F0W1	UPI0013A47BE0	pre-rRNA-processing protein TSR2	Pre-rRNA-processing protein TSR2	hypothetical protein	known function	no localization in trophozoites	n.a.	this study
GL50803_006330	GL50803_006330	XP_001706193	A8BLW4	A8BLW4	UPI000018BD25	nuclear protein	unspecified product	hypothetical protein	hypothetical protein	nuclei	GO:0005634	this study
GL50803_006336	GL50803_006336	XP_001706199	A8BLX3	A8BLX3	UPI000018BD39	epsilon tubulin	Epsilon-tubulin	Epsilon tubulin	known function	cytoplasm	GO:0005737	this study
GL50803_0015487	GL50803_0015487	XP_001706222	A8BM09	A8BM09	UPI000018BD3F	nuclear WD-40 repeat domain protein	WD40 repeat protein	WD-40 repeat protein	domain family protein	chromosome	GO:0005694	this study
GL50803_0011720	GL50803_0011720	XP_001706228	A8BM19	A8BM19	UPI000018BEFE	plasma membrane ankyrin repeat protein 1	Ankyrin repeat protein 1	Protein 21.1	ankyrin repeat domain	plasma membrane	GO:0005886	this study
GL50803_0017396	GL50803_0017396	XP_001706237	A8BM33	A8BM33	UPI000018BF08	endomembrane ankyrin repeat protein	unspecified product	unspecified product	ankyrin repeat domain	endomembrane system vesicles	GO:0012505	this study
GL50803_0014135	GL50803_0014135	XP_001706258	A8BLA6	A8BLA6	UPI000018BF13	CFAP67	Nucleoside diphosphate kinase	Nucleoside diphosphate kinase	known function	anterior flagella, caudal flagella, posteriolateral flagella, ventral flagella	GO:0005875, GO:0005929	this study
GL50803_0014133	GL50803_0014133	XP_001706260	A8BLA8	A8BLA8	UPI00005637F3	flagellar ankyrin repeat protein 1	Ankyrin repeat protein 1	Protein 21.1	ankyrin repeat domain	anterior flagella, caudal flagella, posteriolateral flagella, ventral flagella	GO:0005875, GO:0005929	this study
GL50803_0017230	GL50803_0017230	XP_001706274	E2RTN7	E2RTN7	UPI000012B42B	DAP17239 (gamma giardin)	Gamma giardin	Gamma giardin	known function	ventral disc	GO:0097597	22206034	32661087
GL50803_0017231	GL50803_0017231	XP_001706275	A8BLD9	A8BLD9	UPI000012B42B	flagellar pore protein	Kinase, NEK	Kinase, NEK	NEK kinase	ventral disc, lateral crest	GO:0005875, GO:0097597, GO:0097591	22206034	32661087
GL50803_008201	GL50803_008201	XP_001706283	A8BLF2	A8BLF2	UPI000018C2EA	RNA binding domain protein	RNA recognition motif-containing protein	hypothetical protein	domain family protein	nuclei	GO:0005634	this study
GL50803_0020413	GL50803_0020413	XP_001706288	A8BLG0	A8BLG0	UPI000018B8EA	hypothetical protein	unspecified product	hypothetical protein	hypothetical protein	no localization in trophozoites	n.a.	this study
GL50803_004912	GL50803_004912	XP_001706328	A8BLM8	A8BLM8	UPI000018B8E3	DAP4912	Kinase, NEK	Kinase, NEK	NEK kinase	ventral disc, median body	GO:0005875, GO:0097597, GO:0097556, GO:0097568	32661087
GL50803_0013766	GL50803_0013766	XP_001706329	A0A644F2F6	A0A644F2F6	UPI0013A1C26A	DAP13766	Ankyrin repeat protein 1	Protein 21.1	ankyrin repeat domain	ventral disc, lateral crest	GO:0005875, GO:0097597, GO:0097591	22206034	32661087
GL50803_0013651	GL50803_0013651	XP_001706341	A0A644EZ44	A0A644EZ44	UPI0013A31C4A	DAP13651	unspecified product	hypothetical protein	hypothetical protein	ventral disc, median body	GO:0005875, GO:0097597, GO:0097568	32661087
GL50803_005890	GL50803_005890	XP_001706349	A8BKU5	A8BKU5	UPI000018C93B	cytoplasmic protein	unspecified product	hypothetical protein	hypothetical protein	cytoplasm	GO:0005737	this study
GL50803_005883	GL50803_005883	XP_001706354	A8BKV3	A8BKV3	UPI000018C80D	DAP5883	unspecified product	hypothetical protein	hypothetical protein	ventral disc, median body	GO:0005875, GO:0097597, GO:0097568	32661087
GL50803_008371	GL50803_008371	XP_001706357	A8BKV7	A8BKV7	UPI000018C816	hypothetical protein	unspecified product	hypothetical protein	hypothetical protein	no localization in trophozoites	n.a.	this study
GL50803_0010219	GL50803_0010219	XP_001706375	A8BKY2	n.d.	UPI000018C813	DAP10219	Ankyrin repeat protein 1	Protein 21.1	ankyrin repeat domain	ventral disc, lateral crest	GO:0005875, GO:0097597, GO:0097591	32661087
GL50803_007520	GL50803_007520	XP_001706393	A8BL06	A8BL06	UPI000018BEDA	DAP7520	unspecified product	hypothetical protein	hypothetical protein	ventral disc, basal bodies, median body	GO:0005875, GO:0097568, GO:0097597, GO:0036064	32661087
GL50803_009848	GL50803_009848	XP_001706428	A8BL61	A8BL61	UPI000018BEEE	flagellar dynein light chain LC8	Dynein light chain LC8	Dynein light chain	domain family protein	basal bodies, cytoplasmic anterior axonemes, cytoplasmic caudal axonemes, cytoplasmic posteriolateral axonemes, cytoplasmic ventral axonemes	GO:0005875, GO:0005930, GO:0036064	this study
GL50803_0017266	GL50803_0017266	XP_001706433	A8BL69	A8BL69	UPI000018C1D8	flagellar protein	unspecified product	hypothetical protein	hypothetical protein	funis, median body, cytoplasmic caudal axonemes	GO:0005875, GO:0097568, GO:0005930	this study
GL50803_009861	GL50803_009861	XP_001706436	A8BL74	A8BL74	UPI000018C1D4	hypothetical protein	unspecified product	hypothetical protein	hypothetical protein	no localization in trophozoites	n.a.	this study
GL50803_007825	GL50803_007825	XP_001706452	A8BK27	A8BK27	UPI000018C1CF	flagellar protein	unspecified product	hypothetical protein	hypothetical protein	median body, cytoplasmic caudal axonemes, cytoplasmic posteriolateral axonemes	GO:0005875, GO:0097568, GO:0005930	this study
GL50803_0010577	GL50803_0010577	XP_001706468	A8BK61	A8BK61	UPI000018B6E4	nop domain protein	Nop domain-containing protein	Nucleolar protein NOP5	domain family protein	nuclei, nucleoli	GO:0005730, GO:0005634	this study
GL50803_0017330	GL50803_0017330	XP_001706491	A0A644EYU5	A0A644EYU5	UPI0003CC2DE6	plasma membrane protein	unspecified product	hypothetical protein	hypothetical protein	plasma membrane	GO:0005886	this study
GL50803_0087261	GL50803_0087261	XP_001706492	A8BKA8	A8BKA8	UPI000018B6FA	hypothetical protein	unspecified product	hypothetical protein	hypothetical protein	no localization in trophozoites	n.a.	this study
GL50803_0010181	GL50803_0010181	XP_001706496	A8BKB6	A8BKB6	UPI000018B70C	DAP10181	unspecified product	hypothetical protein	hypothetical protein	ventral disc, cytoplasmic caudal axonemes, cytoplasmic posteriolateral axonemes	GO:0005875, GO:0097597, GO:0005930	32661087
GL50803_0015139	GL50803_0015139	XP_001706498	A8BKB9	A8BKB9	UPI000018B70F	flagellar protein	unspecified product	hypothetical protein	hypothetical protein	median body, anterior flagella, caudal flagella, posteriolateral flagella, ventral flagella, cytoplasm	GO:0005875, GO:0097568, GO:0005929, GO:0005737	this study
GL50803_0017333	GL50803_0017333	XP_001706504	A8BKD1	A8BKD1	UPI000018B717	kinesin-2 family protein GiKIN2b	Kinesin-2	Kinesin-2	known function	flagellar pores, anterior flagella, caudal flagella, posteriolateral flagella, ventral flagella, plasma membrane	GO:0005875, GO:0005886, GO:0005929	31855176
GL50803_004657	GL50803_004657	XP_001706507	A0A644EYT5	n.d.	UPI0013A32FA9	caudal complex protein	unspecified product	hypothetical protein	hypothetical protein	caudal complex, funis	GO:0005875	this study
GL50803_0013133	GL50803_0013133	XP_001706534	A8BKI2	A8BKI2	UPI000018B717	flagellar protein	unspecified product	hypothetical protein	hypothetical protein	median body, anterior flagella, caudal flagella, posteriolateral flagella, ventral flagella	GO:0005875, GO:0097568, GO:0005929	this study
GL50803_0014070	GL50803_0014070	XP_001706545	A8BKJ9	A8BKJ9	UPI000018BF83	kinesin family protein GiKIN22	Kinesin family protein GiKIN22	Kinesin-like protein	domain family protein	cytoplasmic caudal axonemes	GO:0005875, GO:0005930	this study
GL50803_0094143	GL50803_0094143	XP_001706552	A0A644EYQ3	A0A644EYQ3	UPI0013A1BEAF	hypothetical protein	unspecified product	hypothetical protein	hypothetical protein	putative inclusions	n.a.	this study
GL50803_004064	GL50803_004064	XP_001706556	A8BKL8	A8BKL8	UPI000018BF8C	flagellar protein	unspecified product	hypothetical protein	hypothetical protein	anterior flagella, caudal flagella, posteriolateral flagella, ventral flagella	GO:0005875, GO:0005929	this study
GL50803_0013288	GL50803_0013288	XP_001706571	A8BJE9	A8BJE9	UPI000018BF99	flagellar eukaryotic conserved protein	unspecified product	hypothetical protein	eukaryotic conserved	anterior flagella, caudal flagella, posteriolateral flagella, ventral flagella	GO:0005875, GO:0005929	this study
GL50803_002824	GL50803_002824	XP_001706578	A8BJG5	A8BJG5	UPI000018BC3A	hypothetical protein	unspecified product	hypothetical protein	hypothetical protein	no localization in trophozoites	n.a.	this study
GL50803_0010778	GL50803_0010778	XP_001706600	A8BJK2	A8BJK2	UPI000018BC33	plasma membrane protein	unspecified product	hypothetical protein	hypothetical protein	plasma membrane	GO:0005886	this study
GL50803_0016998	GL50803_0016998	XP_001706627	A8BJP4	A8BJP4	UPI000018BC19	flagellar eukaryotic conserved protein	unspecified product	hypothetical protein	eukaryotic conserved	anterior flagella, caudal flagella, posteriolateral flagella, ventral flagella	GO:0005875, GO:0005929	this study
GL50803_003760	GL50803_003760	XP_001706644	E2RTW0	E2RTW0	UPI000007D3F3	DAP3760	Ankyrin repeat protein 1	Protein 21.1	ankyrin repeat domain	ventral disc	GO:0005875, GO:0097597	32661087
GL50803_005375	GL50803_005375	XP_001706649	A8BJT1	A8BJT1	UPI000007D3F3	flagellar NEK kinase GK170	Kinase, NEK	Kinase, NEK	NEK kinase	cytoplasmic anterior axonemes, cytoplasmic posteriolateral axonemes	GO:0005875, GO:0005930	this study
GL50803_005374	GL50803_005374	XP_001706651	A8BJT5	A8BJT5	UPI000018C3D1	DAP5374	Tubulin specific chaperone B	Tubulin specific chaperone B	known function	ventral disc, lateral crest	GO:0005875, GO:0097597, GO:0097591	22206034	32661087
GL50803_008886	GL50803_008886	XP_001706661	A8BJV9	A8BJV9	UPI000018C3D2	kinesin-14 family protein GiKIN14a	Kinesin-14	Kinesin-14	known function	nuclei	GO:0005634	this study
GL50803_00102575	GL50803_00102575	XP_001706671	A8BJX8	A8BJX8	UPI000018C658	hypothetical protein	unspecified product	hypothetical protein	hypothetical protein	no localization in trophozoites	n.a.	this study
GL50803_0016547	GL50803_0016547	XP_001706722	A8BJ15	A8BJ15	UPI000018C5CF	intraflagellar transport protein IFT122	Intraflagellar transport protein IFT122	IFT complex A	known function	flagellar pores, cytoplasmic caudal axonemes, cytoplasmic posteriolateral axonemes	GO:0005875, GO:0005930	31855176
GL50803_002366	GL50803_002366	XP_001706725	A8BJ20	A8BJ20	UPI000018B6BF	plasma membrane protein	unspecified product	hypothetical protein	hypothetical protein	plasma membrane	GO:0005886	this study
GL50803_008821	GL50803_008821	XP_001706740	A8BJ49	A8BJ49	UPI000018B6BE	flagellar protein	unspecified product	hypothetical protein	hypothetical protein	flagellar pores, cytoplasmic posteriolateral axonemes	GO:0005875, GO:0005930	this study
GL50803_0017111	GL50803_0017111	XP_001706750	A8BJ64	A8BJ64	UPI000018B6AE	hypothetical protein	unspecified product	hypothetical protein	hypothetical protein	no localization in trophozoites	n.a.	this study
GL50803_0017109	GL50803_0017109	XP_001706754	A8BJ72	A8BJ72	UPI000018B6A4	DAP17109	unspecified product	Vacuolar protein sorting 11	hypothetical protein	ventral disc, lateral crest, basal bodies, cytoplasmic posteriolateral axonemes, cytoplasm	GO:0005875, GO:0097597, GO:0097591, GO:0005930, GO:0036064, GO:0005737	32661087
GL50803_0017105	GL50803_0017105	XP_001706763	A8BJ87	A8BJ87	UPI000018B693	intraflagellar transport protein IFT172	Intraflagellar transport protein IFT172	IFT complex B	known function	flagellar pores, cytoplasmic posteriolateral axonemes	GO:0005875, GO:0005930	31855176
GL50803_0092602	GL50803_0092602	XP_001706805	A8BIB1	n.d.	UPI000018B693	flagellar protein	unspecified product	hypothetical protein	hypothetical protein	cytoplasmic anterior axonemes, cytoplasmic posteriolateral axonemes	GO:0005875, GO:0005930	this study
GL50803_009213	GL50803_009213	XP_001706808	A8BIB6	A8BIB6	UPI000018B4E4	diplomonad conserved protein	unspecified product	hypothetical protein	diplomonad conserved	no localization in trophozoites	n.a.	this study
GL50803_0015367	GL50803_0015367	XP_001706823	A0A644FAI9	A0A644FAI9	UPI0013A42B83	spc24	unspecified product	spc24	known function	cytoplasmic caudal axonemes, cytoplasmic posteriolateral axonemes	GO:0005875, GO:0005930	this study
GL50803_0015368	GL50803_0015368	XP_001706825	A8BIE4	A8BIE4	UPI000018B4E3	katanin	Katanin (p60)	Katanin	known function	basal bodies, median body, cytoplasmic anterior axonemes, cytoplasmic caudal axonemes, cytoplasmic posteriolateral axonemes	GO:0005875, GO:0005930, GO:0036064	this study
GL50803_007233	GL50803_007233	XP_001706866	A8BIM7	A8BIM7	UPI000018B4A9	flagellar protein	unspecified product	hypothetical protein	hypothetical protein	cytoplasm, cytoplasmic posteriolateral axonemes	GO:0005875, GO:0005930	this study
GL50803_00114885	GL50803_00114885	XP_001706894	A8BHM5	A8BHM5	UPI000018B4D6	kinesin-associated protein KAP	Kinesin-associated protein	Kinesin-associated protein	known function	flagellar pores, cytoplasmic anterior axonemes	GO:0005875, GO:0005930	this study
GL50803_0021628	GL50803_0021628	XP_001706898	A8BHN6	A8BHN6	UPI000018C8C0	endomembrane protein	unspecified product	hypothetical protein	hypothetical protein	endomembrane system vesicles	GO:0012505	this study
GL50803_003861	GL50803_003861	XP_001706932	E2RU89	E2RU89	UPI0000002EF8	alcohol dehydrogenase	Alcohol dehydrogenase 3	Alcohol dehydrogenase 3 lateral transfer candidate	domain family protein	cytoplasm	GO:0005737	this study
GL50803_0028699	GL50803_0028699	XP_001706938	A8BHX1	A8BHX1	UPI000018BFCD	hypothetical protein	unspecified product	hypothetical protein	hypothetical protein	no localization in trophozoites	n.a.	this study
GL50803_0031671	GL50803_0031671	XP_001706950	A8BHZ4	A8BHZ4	UPI0000002EF8	DNA-directed RNA polymerase II subunit RPB7	DNA-directed RNA polymerase II subunit RPB7	Ribosomal polymerase II subunit RPB7	known function	basal bodies, nuclei, cytoplasmic posteriolateral axonemes, cytoplasmic anterior axonemes	GO:0005875, GO:0097568, GO:0005930, GO:0036064	this study
GL50803_007796	GL50803_007796	XP_001706958	E2RTQ9	E2RTQ9	UPI000012B428	Alpha-2 giardin	Alpha-2 giardin	Alpha-2 giardin	domain family protein	ventral disc, ventral flagella	GO:0097597, GO:0005875, GO:0005929	22206034	32661087
GL50803_007797	GL50803_007797	XP_001706959	A8BI09	A8BI09	UPI000018C052	Alpha-5 giardin	Alpha-5 giardin	Alpha-5 giardin	domain family protein	no localization in trophozoites, cyst wall	GO:0097570	22206034	32661087	28620589
GL50803_007807	GL50803_007807	XP_001706965	A8BI18	A8BI18	UPI000012B428	flagellar WD-40 repeat domain protein	WD40 repeat protein	WD-40 repeat protein	domain family protein	anterior flagella, caudal flagella, posteriolateral flagella, ventral flagella, cytoplasm	GO:0005875, GO:0005737, GO:0005929	this study
GL50803_0015995	GL50803_0015995	XP_001706978	A8BI37	n.d.	UPI000018C057	flagellar protein	unspecified product	Nucleotide-binding head-stalk protein, putative	hypothetical protein	cytoplasmic anterior axonemes, cytoplasmic posteriolateral axonemes, cytoplasmic ventral axonemes	GO:0005875, GO:0005930	this study
GL50803_0011497	GL50803_0011497	XP_001706988	A8BGT4	A8BGT4	UPI000018C717	diplomonad conserved protein	unspecified product	hypothetical protein	diplomonad conserved	no localization in trophozoites	n.a.	this study
GL50803_0011487	GL50803_0011487	XP_001706994	A8BGU6	A8BGU6	UPI000018C062	basal body eukaryotic conserved protein	unspecified product	hypothetical protein	eukaryotic conserved	basal bodies	GO:0005875, GO:0036064	this study
GL50803_0016707	GL50803_0016707	XP_001706997	A8BGV3	A8BGV3	UPI000018C710	intraflagellar transport protein IFT38	putative Clusterin associated protein 1	Clusterin associated protein 1, putative	known function	flagellar pores, cytoplasmic caudal axonemes, cytoplasmic posteriolateral axonemes	GO:0005875, GO:0005930	31855176
GL50803_0093278	GL50803_0093278	XP_001707010	A8BGY2	A8BGY2	UPI000018C710	importin beta domain protein	Importin-like protein	hypothetical protein	domain family protein	cytoplasmic caudal axonemes, nuclear membrane	GO:0031965, GO:0005930	this study
GL50803_0024451	GL50803_0024451	XP_001707013	A8BGY8	A8BGY8	UPI00015D4293	nuclear fibroblast growth factor family protein	Fibroblast growth factor family protein	hypothetical protein	domain family protein	chromosomes (foci), centromeres	GO:0005694	this study
GL50803_0024452	GL50803_0024452	XP_001707016	A8BGZ4	A8BGZ4	UPI000018C27D	flagellar diplomonad conserved protein	unspecified product	hypothetical protein	diplomonad conserved	basal bodies, cytoplasmic anterior axonemes, cytoplasmic caudal axonemes	GO:0005875, GO:0005930, GO:0036064	this study
GL50803_0011380	GL50803_0011380	XP_001707019	A8BGZ9	A8BGZ9	UPI000018C27B	cytoplasmic protein	unspecified product	hypothetical protein	hypothetical protein	cytoplasm	GO:0005737	this study
GL50803_0011390	GL50803_0011390	XP_001707029	A8BH18	A8BH18	UPI000018C279	plasma membrane NEK kinase GK209	Kinase, NEK	Kinase, NEK	NEK kinase	plasma membrane	GO:0005886	this study
GL50803_0015409	GL50803_0015409	XP_001707030	A8BH19	A8BH19	UPI000018C26F	plasma membrane NEK kinase GK175	Kinase, NEK	Kinase, NEK	NEK kinase	plasma membrane	GO:0005886	this study
GL50803_0015410	GL50803_0015410	XP_001707031	A0A644F070	A0A644F070	UPI000018C26D	DAP15410	Ankyrin repeat protein 1	Protein 21.1	ankyrin repeat domain	ventral disc, lateral crest	GO:0005875, GO:0097597, GO:0097591	32661087
GL50803_0015411	GL50803_0015411	XP_001707032	A8BH24	A8BH24	UPI000018C26E	plasma membrane NEK kinase GK292	Kinase, NEK	Kinase, NEK	NEK kinase	plasma membrane	GO:0005886	this study
GL50803_0015412	GL50803_0015412	XP_001707034	A8BH29	A8BH29	UPI000018C26A	cytoplasmic ankyrin repeat protein 2	Ankyrin repeat protein 2	Protein 21.1	ankyrin repeat domain	cytoplasm	GO:0005737	this study
GL50803_0016424	GL50803_0016424	XP_001707037	E2RTV5	E2RTV5	UPI000018C26B	DAP16424	Disc-associated protein	hypothetical protein	hypothetical protein	ventral disc, lateral crest, basal bodies, cytoplasmic anterior axonemes	GO:0005875, GO:0097597, GO:0097591, GO:0036064, GO:0005930	22206034	32661087
GL50803_0016425	GL50803_0016425	XP_001707038	A8BH36	A8BH36	UPI000007BBEC	kinesin-5 family protein GiKIN5	Kinesin-5	Kinesin-5	domain family protein	ventral disc, flagellar pores, cytoplasmic caudal axonemes, cytoplasm	GO:0005875, GO:0097597, GO:0097556, GO:0005930, GO:0005737	32661087
GL50803_0014681	GL50803_0014681	XP_001707043	A8BH45	A8BH45	UPI000018C267	DAP14681	Ankyrin repeat protein 1	Protein 21.1	ankyrin repeat domain	ventral disc, lateral shield	GO:0005875, GO:0097569, GO:0097597	32661087
GL50803_0016429	GL50803_0016429	XP_001707044	A8BH46	A8BH46	UPI000018C5E5	DAP16429	Translation machinery-associated protein 16	hypothetical protein	known function	ventral disc, basal bodies, cytoplasmic posteriolateral axonemes	GO:0005875, GO:0097597	this study
GL50803_008329	GL50803_008329	XP_001707049	A8BH59	A8BH59	UPI000018C5E2	ESCRT-II complex protein	Vacuolar protein sorting 25	hypothetical protein	known function	plasma membrane	GO:0005886	this study
GL50803_009134	GL50803_009134	XP_001707056	A8BH74	n.d.	UPI000018C5D9	plasma membrane protein	unspecified product	hypothetical protein	hypothetical protein	plasma membrane	GO:0005886	this study
GL50803_002107	GL50803_002107	XP_001707068	A8BH97	A8BH97	UPI000018C0E1	nuclear protein	unspecified product	hypothetical protein	hypothetical protein	chromosomes (foci)	GO:0005694	this study
GL50803_0094322	GL50803_0094322	XP_001707075	A8BHB1	A8BHB1	UPI000018C0E1	spastin	Spastin	Spastin	known function	basal bodies	GO:0005875, GO:0036064	this study
GL50803_002340	GL50803_002340	XP_001707083	A8BHC9	A8BHC9	UPI000018C0DA	nuclear protein	unspecified product	hypothetical protein	hypothetical protein	nuclei, nucleoli	GO:0005730, GO:0005634	this study
GL50803_002341	GL50803_002341	XP_001707084	A8BHD0	A8BHD0	UPI000018C0D2	hypothetical protein	unspecified product	hypothetical protein	hypothetical protein	no localization in trophozoites	n.a.	this study
GL50803_002342	GL50803_002342	XP_001707085	A8BHD1	A8BHD1	UPI000018C0D1	hypothetical protein	unspecified product	hypothetical protein	hypothetical protein	no localization in trophozoites	n.a.	this study
GL50803_0016070	GL50803_0016070	XP_001707086	A8BHD5	A8BHD5	UPI000018C0D3	funis protein	unspecified product	hypothetical protein	hypothetical protein	funis	GO:0005875	this study
GL50803_0027141	GL50803_0027141	XP_001707089	A8BHE1	A8BHE1	UPI000018C0D0	hypothetical protein	unspecified product	hypothetical protein	hypothetical protein	no localization in trophozoites	n.a.	this study
GL50803_0015956	GL50803_0015956	XP_001707090	A8BHE4	A8BHE4	UPI000018C0CC	flagellar WD-40 repeat domain protein	WD40 repeat protein	WD-40 repeat protein	domain family protein	plasma membrane, cytoplasmic anterior axonemes, cytoplasmic caudal axonemes, cytoplasmic posteriolateral axonemes, cytoplasmic ventral axonemes	GO:0005886, GO:0005930	this study
GL50803_0024485	GL50803_0024485	XP_001707091	A8BHE5	A8BHE5	UPI000018C0CB	GYF domain protein	GYF domain-containing protein	hypothetical protein	domain family protein	cytoplasm	GO:0005737	this study
GL50803_0014960	GL50803_0014960	XP_001707103	A8BHG9	A8BHG9	UPI000018C0C9	nuclear protein	unspecified product	hypothetical protein	hypothetical protein	nuclei	GO:0005634	this study
GL50803_0016893	GL50803_0016893	XP_001707127	A8BG47	A8BG47	UPI000018C0BA	flagellar kelch domain protein	Kelch motif-containing protein	Tip elongation aberrant protein 1	domain family protein	cytoplasmic anterior axonemes, cytoplasmic posteriolateral axonemes	GO:0005875, GO:0005930	this study
GL50803_007968	GL50803_007968	XP_001707139	A8BG72	A8BG72	UPI000018C8FE	plasma membrane protein	unspecified product	hypothetical protein	hypothetical protein	plasma membrane, endomembrane system vesicles	GO:0005886, GO:0097597, GO:0005930, GO:0012505	this study
GL50803_0016889	GL50803_0016889	XP_001707144	A8BG83	A8BG83	UPI000018C3E1	plasma membrane NEK kinase GK216	Kinase, NEK	Kinase, NEK	NEK kinase	plasma membrane	GO:0005886	this study
GL50803_003786	GL50803_003786	XP_001707183	A8BGG7	A8BGG7	UPI000018C3EB	nuclear HTH_29 domain protein	unspecified product	HTH_29 domain containing protein	domain family protein	nuclei	GO:0005634	this study
GL50803_0087817	GL50803_0087817	XP_001707185	A0A644F0T7	A0A644F0T7	UPI0013A41421	intraflagellar transport protein IFT121	WD40 repeat protein	Tubby superfamily protein	known function	flagellar pores, cytoplasm, anterior flagella, caudal flagella, ventral flagella, posteriolateral flagella, ventral flagella	GO:0005875, GO:0005737, GO:0005929	31855176
GL50803_006254	GL50803_006254	XP_001707187	A8BGH4	A8BGH4	UPI000018B604	flagellar and basal body protein	unspecified product	hypothetical protein	hypothetical protein	basal bodies, cytoplasmic posteriolateral axonemes	GO:0005875, GO:0005930, GO:0036064	this study
GL50803_0016272	GL50803_0016272	XP_001707188	A8BGH6	A8BGH6	UPI000018B60A	DAP16272	Kinase, NEK	Kinase, NEK	NEK kinase	ventral disc	GO:0005875, GO:0097597, GO:0097556	32661087
GL50803_0023017	GL50803_0023017	XP_001707206	A8BGL0	A8BGL0	UPI000018B61D	FHA domain protein	FHA domain-containing protein	hypothetical protein	domain family protein	no localization in trophozoites	n.a.	this study
GL50803_008799	GL50803_008799	XP_001707213	A8BGM3	A8BGM3	UPI000018B624	nuclear protein	unspecified product	hypothetical protein	hypothetical protein	nuclei	GO:0005634	this study
GL50803_0023004	GL50803_0023004	XP_001707220	A8BGN4	A8BGN4	UPI000018B60B	cytoplasmic protein	unspecified product	hypothetical protein	hypothetical protein	cytoplasm	GO:0005737	this study
GL50803_005568	GL50803_005568	XP_001707223	A8BGP0	A8BGP0	UPI000018B629	DAP5568	unspecified product	hypothetical protein	hypothetical protein	ventral disc, lateral crest, basal bodies, cytoplasmic ventral axonemes	GO:0005875, GO:0097597, GO:0097591, GO:0036064, GO:0005930	32661087
GL50803_0021924	GL50803_0021924	XP_001707230	A8BFA4	A8BFA4	UPI000018B62E	Nek kinase GK110	Kinase, NEK	Kinase, NEK	NEK kinase	no localization in trophozoites	n.a.	this study
GL50803_00114440	GL50803_00114440	XP_001707231	A0A644F4B0	A0A644F4B0	UPI0013A2C10F	ankyrin repeat protein 1	Ankyrin repeat protein 1	hypothetical protein	ankyrin repeat domain	no localization in trophozoites	n.a.	this study
GL50803_003021	GL50803_003021	XP_001707232	A8BFA8	A8BFA8	UPI000018CB9A	nuclear protein	unspecified product	hypothetical protein	hypothetical protein	chromosomes (foci)	GO:0005694	this study
GL50803_0013225	GL50803_0013225	XP_001707233	A8BFA9	A8BFA9	UPI000018B7F1	YTH1 family protein	Zinc finger domain	Zinc finger domain protein	domain family protein	no localization in trophozoites	n.a.	this study
GL50803_0021943	GL50803_0021943	XP_001707260	A8BFG3	A8BFG3	UPI000018B7EF	hypothetical protein	unspecified product	hypothetical protein	hypothetical protein	putative inclusions	n.a.	this study
GL50803_003546	GL50803_003546	XP_001707265	A8BFG9	A8BFG9	UPI000018B7D6	Nek kinase GK178	Kinase, NEK	Kinase, NEK	NEK kinase	no localization in trophozoites	n.a.	this study
GL50803_0012057	GL50803_0012057	XP_001707289	A8BFK8	A8BFK8	UPI000018C746	spc97/98 family protein	Spc97/Spc98 family protein	Gamma tubulin ring complex	known function	basal bodies, median body, cytoplasmic anterior axonemes, cytoplasmic caudal axonemes, cytoplasmic posteriolateral axonemes	GO:0005875, GO:0005930, GO:0036064	this study
GL50803_0015576	GL50803_0015576	XP_001707318	A8BFQ5	A8BFQ5	UPI000018C746	DAP15576	Ankyrin repeat protein 1	Protein 21.1	ankyrin repeat domain	ventral disc, lateral crest	GO:0005875, GO:0097597, GO:0097591	22206034	32661087
GL50803_0012105	GL50803_0012105	XP_001707323	A8BFR3	A8BFR3	UPI000018B861	cytoplasmic protein	unspecified product	hypothetical protein	hypothetical protein	cytoplasm	GO:0005737	this study
GL50803_0012109	GL50803_0012109	XP_001707326	A8BFR8	A8BFR8	UPI000018B85B	lysophospholipid acyltransferase family protein	Lysophosphatidylcholine acyltransferase/Lyso-PAF acetyltransferase	hypothetical protein	domain family protein	putative inclusions	n.a.	this study
GL50803_009780	GL50803_009780	XP_001707341	A8BFU4	A8BFU4	UPI000018B85D	hypothetical protein	unspecified product	hypothetical protein	hypothetical protein	putative inclusions	n.a.	this study
GL50803_0016824	GL50803_0016824	XP_001707357	A8BFX3	A8BFX3	UPI000018B84D	cytoplasmic Nek kinase GK143	Kinase, NEK	Kinase, NEK	NEK kinase	cytoplasm	GO:0005737	this study
GL50803_0015034	GL50803_0015034	XP_001707363	A0A644F413	A0A644F413	UPI0013A3251A	nuclear protein	unspecified product	hypothetical protein	hypothetical protein	nuclei	GO:0005634	this study
GL50803_0016765	GL50803_0016765	XP_001707382	A8BEL0	A8BEL0	UPI000018B842	Nek kinase GK219	Kinase, NEK	Kinase, NEK	NEK kinase	no localization in trophozoites	n.a.	this study
GL50803_00137684	GL50803_00137684	XP_001707383	A8BEL1	n.d.	UPI000018B7BE	DAP137684	Ankyrin repeat protein 1	Protein 21.1	ankyrin repeat domain	ventral disc, median body	GO:0005875, GO:0097568, GO:0097597, GO:0097556	32661087
GL50803_00101291	GL50803_00101291	XP_001707388	A8BEI6	A8BEI6	UPI000018B7BD	beta tubulin 1	Beta-tubulin 1	Beta tubulin	known function	ventral disc, median body, anterior flagella, caudal flagella, posteriolateral flagella, ventral flagella	GO:0005875, GO:0097597, GO:0097568, GO:0005929	32661087	31855176	22206034
GL50803_0095003	GL50803_0095003	XP_001707397	A8BEP3	A8BEP3	UPI00015D3E9E	Nek kinase GK218	Kinase, NEK	NEK kinase	NEK kinase	no localization in trophozoites	n.a.	this study
GL50803_004016	GL50803_004016	XP_001707398	A8BEP5	A8BEP5	UPI000018B7AF	hypothetical protein	unspecified product	hypothetical protein	hypothetical protein	no localization in trophozoites	n.a.	this study
GL50803_0016343	GL50803_0016343	XP_001707409	A8BER9	A8BER9	UPI000012EEAF	DAP16343 (median body protein)	Median body protein	Median Body protein	known function	ventral disc, lateral crest	GO:0005875, GO:0097597, GO:0097591	22206034	32661087
GL50803_0016342	GL50803_0016342	XP_001707410	A8BES0	n.d.	UPI000012EEAF	DAP16342	unspecified product	hypothetical protein	hypothetical protein	ventral disc, median body	GO:0005875, GO:0097597, GO:0097568	32661087
GL50803_0014481	GL50803_0014481	XP_001707413	A8BES6	A8BES6	UPI000018B7A1	flagellar protein	unspecified product	hypothetical protein	hypothetical protein	anterior flagella, caudal flagella, posteriolateral flagella, ventral flagella, cytoplasm	GO:0005875, GO:0005929, GO:0005737	this study
GL50803_00137685	GL50803_00137685	XP_001707418	A8BET5	A8BET5	UPI000018B79D	plasma membrane oligosaccharyltransferase subunit Stt3 domain protein	Dolichyl-diphosphooligosaccharide--protein glycosyltransferase	hypothetical protein	domain family protein	plasma membrane	GO:0005886	this study
GL50803_0086676	GL50803_0086676	XP_001707449	A0A644FAT1	A0A644FAT1	UPI000007816A	DAP86676 (delta giardin)	giardia delta chain	Delta giardin	known function	ventral disc, median body	GO:0005875, GO:0097597, GO:0097568	32661087
GL50803_0013210	GL50803_0013210	XP_001707523	A8BDU0	A8BDU0	UPI000007816A	flagellar protein	unspecified product	hypothetical protein	hypothetical protein	cytoplasmic anterior axonemes, cytoplasmic caudal axonemes, cytoplasmic posteriolateral axonemes	GO:0005875, GO:0005930	this study
GL50803_0088960	GL50803_0088960	XP_001707541	A0A644FB79	A0A644FB79	UPI0013A1DAF9	hypothetical protein	unspecified product	hypothetical protein	hypothetical protein	no localization in trophozoites	n.a.	this study
GL50803_0016812	GL50803_0016812	XP_001707547	A8BDY4	A8BDY4	UPI000018B531	diplomonad conserved protein	unspecified product	hypothetical protein	diplomonad conserved	no localization in trophozoites	n.a.	this study
GL50803_0016811	GL50803_0016811	XP_001707548	A8BDY5	A8BDY5	UPI000018B54A	flagellar protein	unspecified product	ZipA	hypothetical protein	lateral shield, basal bodies, cytoplasmic posteriolateral axonemes	GO:0005875, GO:0005930, GO:0036064, GO:009769	this study
GL50803_006535	GL50803_006535	XP_001707562	A8BE08	A8BE08	UPI000018B530	plasma membrane protein	unspecified product	hypothetical protein	hypothetical protein	plasma membrane, endomembrane system vesicles	GO:0005886, GO:0012505	this study
GL50803_0014235	GL50803_0014235	XP_001707564	A8BE11	A8BE11	UPI000018B520	hypothetical protein	unspecified product	hypothetical protein	hypothetical protein	putative inclusions	n.a.	this study
GL50803_006736	GL50803_006736	XP_001707583	A8BE41	A8BE41	UPI000018B51E	plasma membrane protein	unspecified product	hypothetical protein	hypothetical protein	plasma membrane, putative inclusions	GO:0005886	this study
GL50803_009750	GL50803_009750	XP_001707596	A8BE61	A8BE61	UPI000018C1A4	intraflagellar transport protein IFT74/72	Intraflagellar transport protein IFT74/72	intraflagellar transport protein IFT74/72	known function	cytoplasmic caudal axonemes, cytoplasmic posteriolateral axonemes, caudal complex	GO:0005875, GO:0005930	31855176
GL50803_0016720	GL50803_0016720	XP_001707599	A8BE66	A8BE66	UPI000018C1A4	radial spokehead-like family protein	Radial spokehead-like protein	hypothetical protein	domain family protein	anterior flagella, caudal flagella, posteriolateral flagella, ventral flagella, cytoplasm	GO:0005875, GO:0005929, GO:0005737	this study
GL50803_0016485	GL50803_0016485	XP_001707634	A8BEB6	A8BEB6	UPI000018C7BF	Hikeshi-like domain protein	unspecified product	hypothetical protein	domain family protein	no localization in trophozoites	n.a.	this study
GL50803_0027293	GL50803_0027293	XP_001707636	A8BEC1	A8BEC1	UPI000018C1A1	nuclear protein	unspecified product	hypothetical protein	hypothetical protein	nuclei	GO:0005634	this study
GL50803_0013809	GL50803_0013809	XP_001707649	A8BEE0	A8BEE0	UPI000018C7BD	flagellar and basal body protein	unspecified product	hypothetical protein	hypothetical protein	basal bodies, cytoplasmic posteriolateral axonemes	GO:0005875, GO:0005930, GO:0036064	this study
GL50803_001909	GL50803_001909	XP_001707651	A8BEE2	A8BEE2	UPI000018C7B0	flagellar protein	unspecified product	hypothetical protein	hypothetical protein	cytoplasmic anterior axonemes, cytoplasmic caudal axonemes, cytoplasmic posteriolateral axonemes, cytoplasmic ventral axonemes	GO:0005875, GO:0005930	this study
GL50803_0010696	GL50803_0010696	XP_001707711	A8BD33	A8BD33	UPI000018C7AE	hypothetical protein	unspecified product	hypothetical protein	hypothetical protein	putative inclusions	n.a.	this study
GL50803_0010697	GL50803_0010697	XP_001707712	A8BD36	A8BD36	UPI000018BE0A	flagellar protein	unspecified product	hypothetical protein	hypothetical protein	anterior flagella, caudal flagella, posteriolateral flagella, ventral flagella	GO:0005875, GO:0005929	this study
GL50803_0010698	GL50803_0010698	XP_001707713	A8BD37	A8BD37	UPI000018BE09	plasma membrane protein	unspecified product	Phosphorylase B kinase gamma catalytic chain	hypothetical protein	plasma membrane	GO:0005886	this study
GL50803_0010703	GL50803_0010703	XP_001707716	A8BD42	A8BD42	UPI000018BE07	ankyrin repeat protein 2	Ankyrin repeat protein 2	Protein 21.1	ankyrin repeat domain	no localization in trophozoites	n.a.	this study
GL50803_0015125	GL50803_0015125	XP_001707750	A0A644F7P6	A0A644F7P6	UPI0013A1BC6B	hypothetical protein	unspecified product	hypothetical protein	hypothetical protein	putative inclusions	n.a.	this study
GL50803_0010137	GL50803_0010137	XP_001707755	A8BDB4	A8BDB4	UPI000018B5CA	kinesin-9a family protein GiKIN9a	kinesin-9	kinesin-9	domain family protein	ventral disc, plasma membrane	GO:0097597, GO:0005886	this study
GL50803_0024122	GL50803_0024122	XP_001707768	A8BDD5	A8BDD5	UPI000018BE01	CFAP210	unspecified product	Spindle pole protein, putative	known function	plasma membrane, anterior flagella, caudal flagella, posteriolateral flagella, ventral flagella	GO:0005886, GO:0060170	this study
GL50803_0014947	GL50803_0014947	XP_001707780	A8BDF7	A8BDF7	UPI000018B5BC	flagellar EF-hand domain protein	EF-hand domain pair-containing protein	hypothetical protein	domain family protein	anterior flagella, caudal flagella, posteriolateral flagella, ventral flagella	GO:0005875, GO:0005929	this study
GL50803_0015456	GL50803_0015456	XP_001707792	A8BDH7	A8BDH7	UPI000018B5B2	flagellar ankyrin repeat protein 1	Ankyrin repeat protein 1	Protein 21.1	ankyrin repeat domain	cytoplasmic caudal axonemes	GO:0005875, GO:0005930	this study
GL50803_0015455	GL50803_0015455	XP_001707794	A8BDI0	A8BDI0	UPI000018B5A7	PACRG	Parkin co-regulated protein	parcG domain containing protein	known function	cytoplasm	GO:0005737	this study
GL50803_0011621	GL50803_0011621	XP_001707796	A8BDI3	A8BDI3	UPI000018B5A6	nuclear sas10 domain protein	Sas10 domain-containing protein	hypothetical protein	domain family protein	chromosome	GO:0005694	this study
GL50803_0015446	GL50803_0015446	XP_001707807	A8BDK0	A8BDK0	UPI000018B5A1	flagellar and basal body protein	unspecified product	hypothetical protein	hypothetical protein	basal bodies, median body, cytoplasmic posteriolateral axonemes	GO:0005875, GO:0097568, GO:0005930, GO:0036064	this study
GL50803_00111809	GL50803_00111809	XP_001707827	A8BC45	A8BC45	UPI000018B594	hypothetical protein	unspecified product	hypothetical protein	hypothetical protein	no localization in trophozoites	n.a.	this study
GL50803_0011867	GL50803_0011867	XP_001707831	A8BC51	A8BC51	UPI00015D3D68	RIB43A	Coiled-coil protein	Coiled-coil protein	known function	basal bodies, median body, cytoplasmic anterior axonemes, cytoplasmic caudal axonemes, cytoplasmic posteriolateral axonemes, cytoplasmic ventral axonemes	GO:0005875, GO:0097568, GO:0005930, GO:0036064	this study
GL50803_005462	GL50803_005462	XP_001707870	A0A644EYH1	A0A644EYH1	UPI0013A49E48	delta tubulin	Delta-tubulin	Delta tubulin	known function	cytoplasm	GO:0005737	this study
GL50803_0016678	GL50803_0016678	XP_001707876	A8BCD1	A8BCD1	UPI000018B3A0	flagellar protein	unspecified product	hypothetical protein	hypothetical protein	cytoplasmic anterior axonemes, cytoplasmic caudal axonemes, cytoplasmic posteriolateral axonemes, cytoplasmic ventral axonemes	GO:0005875, GO:0005930	this study
GL50803_008856	GL50803_008856	XP_001707883	A8BCE3	A8BCE3	UPI000018B3D9	plasma membrane NEK kinase GK173	Kinase, NEK	Kinase, NEK	NEK kinase	plasma membrane	GO:0005886	this study
GL50803_008854	GL50803_008854	XP_001707885	A8BCE6	A8BCE6	UPI000018B3DF	marginal plate protein	unspecified product	hypothetical protein	hypothetical protein	marginal plate, flagellar pores	GO:0005875, GO:0005930, GO:0020016	this study
GL50803_0014800	GL50803_0014800	XP_001707898	A0A644EYB1	A0A644EYB1	UPI0013A36D4E	DAP14800	Ankyrin repeat protein 3	Protein 21.1	ankyrin repeat domain	ventral disc, lateral crest, marginal plate	GO:0005875, GO:0005930, GO:0097591	32661087
GL50803_008974	GL50803_008974	XP_001707905	A8BCH6	A8BCH6	UPI000018B3E1	flagellar and basal body protein	unspecified product	hypothetical protein	hypothetical protein	flagellar pores, basal bodies, median body, cytoplasmic anterior axonemes, cytoplasmic caudal axonemes, cytoplasmic posteriolateral axonemes, cytoplasmic ventral axonemes	GO:0005875, GO:0005930, GO:0036064	this study
GL50803_0035670	GL50803_0035670	XP_001707952	A8BCP1	A8BCP1	UPI000018B3F9	cytoskeletal zinc finger domain protein	Zinc finger domain	Zinc finger domain protein	domain family protein	median body, cytoplasm	GO:0005875, GO:0097568, GO:0005737	this study
GL50803_007018	GL50803_007018	XP_001707962	A8BCQ5	A8BCQ5	UPI000018C492	nuclear protein	unspecified product	hypothetical protein	hypothetical protein	nuclei	GO:0005634	this study
GL50803_007021	GL50803_007021	XP_001707966	A8BCR1	A8BCR1	UPI000018C48B	DAP7021	Ankyrin repeat protein 2	Protein 21.1	ankyrin repeat domain	ventral disc, basal bodies, cytoplasmic caudal axonemes, cytoplasmic posteriolateral axonemes	GO:0005875, GO:0005929	32661087
GL50803_007035	GL50803_007035	XP_001707976	A0A644EY49	A0A644EY49	UPI0013A28D15	nuclear protein	unspecified product	hypothetical protein	hypothetical protein	nuclei	GO:0005634	this study
GL50803_0024412	GL50803_0024412	XP_001708004	A8BBL3	A8BBL3	UPI000018C487	flagellar ankyrin repeat protein 1	Ankyrin repeat protein 1	Protein 21.1	ankyrin repeat domain	basal bodies, cytoplasmic anterior axonemes, cytoplasmic posteriolateral axonemes	GO:0005875, GO:0005930, GO:0036064	this study
GL50803_00114246	GL50803_00114246	XP_001708009	A8BBM0	A8BBM0	UPI000018C895	GTP dependent nucleic acid binding protein	GTP dependent nucleic acid binding protein	GTP-binding protein, putative	domain family protein	cytoplasm	GO:0005737	this study
GL50803_006709	GL50803_006709	XP_001708010	A8BBM1	A8BBM1	UPI00015D3B6D	DAP6709	unspecified product	hypothetical protein	hypothetical protein	ventral disc, lateral crest, median body, basal bodies, anterior flagella, caudal flagella, posteriolateral flagella, ventral flagella	GO:0005875, GO:0097597, GO:0097591, GO:0097568, GO:0005929, GO:0036064	32661087
GL50803_0016996	GL50803_0016996	XP_001708024	A0A644FAR5	A0A644FAR5	UPI0013A3AAB8	CFAP106	Enkurin superfamily protein	hypothetical protein	known function	median body, anterior flagella, caudal flagella, posteriolateral flagella, ventral flagella	GO:0005875, GO:0097568, GO:0005929	this study
GL50803_0014921	GL50803_0014921	XP_001708043	A8BBR3	A8BBR3	UPI000018C38F	flagellar eukaryotic conserved protein	unspecified product	hypothetical protein	eukaryotic conserved	basal bodies, anterior flagella, caudal flagella, posteriolateral flagella, ventral flagella, flagellar tips	GO:0005875, GO:0005929, GO:0036064	this study
GL50803_003883	GL50803_003883	XP_001708053	A8BBS5	A8BBS5	UPI000018C52D	nuclear protein	Hypothetical protein with antisense transcription	hypothetical protein	hypothetical protein	nuclei	GO:0005634	this study
GL50803_0013479	GL50803_0013479	XP_001708055	A8BBS8	A8BBS8	UPI000018BDCD	Nek kinase GK294	Kinase, NEK	Kinase, NEK	NEK kinase	no localization in trophozoites	n.a.	this study
GL50803_008914	GL50803_008914	XP_001708066	A8BBU2	A8BBU2	UPI000018BDCB	Nek kinase GK179	Kinase, NEK	Kinase, NEK	NEK kinase	no localization in trophozoites	n.a.	this study
GL50803_007204	GL50803_007204	XP_001708075	A8BBV4	A8BBV4	UPI000018BDC0	RNA recognition motif family protein	RNA recognition motif family protein	hypothetical protein	domain family protein	chromosome	GO:0005694	this study
GL50803_0033660	GL50803_0033660	XP_001708084	A8BBW8	A8BBW8	UPI000018BDB8	plasma membrane ankyrin repeat protein 1	Ankyrin repeat protein 1	Protein 21.1	ankyrin repeat domain	lateral shield	GO:0097569	this study
GL50803_0092223	GL50803_0092223	XP_001708131	A8BAR3	A8BAR3	UPI000018BDB2	ABC transporter protein	ABC transporter family protein	ABC transporter family protein	domain family protein	putative inclusions	n.a.	this study
GL50803_0014997	GL50803_0014997	XP_001708143	A8BAT3	A8BAT3	UPI000018BA5D	plasma membrane NTPase domain protein	unspecified product	hypothetical protein	domain family protein	plasma membrane	GO:0005886	this study
GL50803_0010801	GL50803_0010801	XP_001708169	A0A644F167	A0A644F167	UPI0013A2566E	tubulin tyrosine ligase family protein	Tubulin tyrosine ligase-like 6	Tubulin tyrosine ligase	domain family protein	cytoplasm	GO:0005737	this study
GL50803_0015289	GL50803_0015289	XP_001708176	A8BAZ4	A8BAZ4	UPI00015D3C8F	hypothetical protein	unspecified product	hypothetical protein	hypothetical protein	putative inclusions	n.a.	this study
GL50803_0010808	GL50803_0010808	XP_001708179	A8BAZ8	A8BAZ8	UPI000018C587	hypothetical protein	unspecified product	hypothetical protein	hypothetical protein	no localization in trophozoites	n.a.	this study
GL50803_0015292	GL50803_0015292	XP_001708184	A0A644F0L0	A0A644F0L0	UPI0013A342C6	PQ-loop superfamily protein	PQ loop repeat-containing protein	hypothetical protein	domain family protein	putative inclusions	n.a.	this study
GL50803_008937	GL50803_008937	XP_001708216	A8BB61	A8BB61	UPI000018C585	cytoplasmic protein	unspecified product	hypothetical protein	hypothetical protein	cytoplasm	GO:0005737	this study
GL50803_0016877	GL50803_0016877	XP_001708219	A8BB65	A8BB65	UPI000018C469	U1-like zinger finger protein	Zinc finger domain	Zinc finger domain protein	domain family protein	no localization in trophozoites	n.a.	this study
GL50803_003147	GL50803_003147	XP_001708231	A8BB83	A8BB83	UPI00015D3E5C	ankyrin repeat protein 1	Ankyrin repeat protein 1	Protein 21.1	ankyrin repeat domain	no localization in trophozoites	n.a.	this study
GL50803_0016456	GL50803_0016456	XP_001708236	Q969C7	Q969C7	UPI000018C46D	kinesin-2 family protein GiKIN2a	Kinesin-2	Kinesin-2	known function	anterior flagella, caudal flagella, posteriolateral flagella, ventral flagella, cytoplasm	GO:0005875, GO:0005737, GO:0005929	31855176
GL50803_0095254	GL50803_0095254	XP_001708237	A8BB92	A8BB92	UPI000018BF43	nuclear RING zinc finger domain protein	unspecified product	hypothetical protein	domain family protein	nuclei, cytoplasm	GO:0005875, GO:0005930	this study
GL50803_008512	GL50803_008512	XP_001708243	A8BBA1	A8BBA1	UPI000018BF41	nuclear eukaryotic conserved protein	unspecified product	conserved hypothetical protein	eukaryotic conserved	nuclei	GO:0005634	this study
GL50803_004337	GL50803_004337	XP_001708259	A8BBC3	A8BBC3	UPI000018BF2D	diplomonad conserved protein	unspecified product	hypothetical protein	diplomonad conserved	no localization in trophozoites	n.a.	this study
GL50803_0016507	GL50803_0016507	XP_001708303	A8BA49	A8BA49	UPI000018BF3B	plasma membrane protein	unspecified product	hypothetical protein	hypothetical protein	plasma membrane	GO:0005886	this study
GL50803_004410	GL50803_004410	XP_001708306	E2RUA1	E2RUA1	UPI0000084194	DAP4410 (SALP-1)	SALP-1	SALP-1	known function	ventral disc	GO:0005875, GO:0097597, GO:0005930	22206034	32661087
GL50803_00101168	GL50803_00101168	XP_001708311	A8BA58	A8BA58	UPI0000084194	flagellar ankyrin repeat protein 1	Ankyrin repeat protein 1	Protein 21.1	ankyrin repeat domain	cytoplasmic anterior axonemes, cytoplasmic caudal axonemes, cytoplasmic posteriolateral axonemes, cytoplasmic ventral axonemes	GO:0005875, GO:0005930	this study
GL50803_0022291	GL50803_0022291	XP_001708328	A8BA80	A8BA80	UPI000018C012	plasma membrane EamA-like transporter family protein	EamA-like transporter family protein	hypothetical protein	domain family protein	plasma membrane, endomembrane system vesicles	GO:0005886, GO:0012505	this study
GL50803_0094463	GL50803_0094463	XP_001708344	A8BAA3	A8BAA3	UPI000018C002	cytoplasmic protein	unspecified product	hypothetical protein	hypothetical protein	cytoplasm	GO:0005737	this study
GL50803_0017574	GL50803_0017574	XP_001708346	A8BAA6	A8BAA6	UPI000018BAD3	plasma membrane eukaryotic conserved protein	Coiled-coil protein	Coiled-coil protein	eukaryotic conserved	plasma membrane, cytoplasm	GO:0005737, GO:0005886	this study
GL50803_0017251	GL50803_0017251	XP_001708383	A8BAF1	A8BAF1	UPI000018BAD5	intraflagellar transport protein IFT140	Intraflagellar transport protein IFT140	IFT complex A	known function	flagellar pores, cytoplasmic posteriolateral axonemes	GO:0005875, GO:0005930	31855176
GL50803_0017249	GL50803_0017249	XP_001708386	A8BAF5	n.d.	UPI000018CA74	flagellar protein	unspecified product	Coiled-coil protein	hypothetical protein	plasma membrane, cytoplasmic caudal axonemes, cytoplasmic posteriolateral axonemes, cytoplasmic ventral axonemes	GO:0005886, GO:0005930	this study
GL50803_0014915	GL50803_0014915	XP_001708415	A8BAJ7	A8BAJ7	UPI000018CA78	hypothetical protein	unspecified product	hypothetical protein	hypothetical protein	putative inclusions	n.a.	this study
GL50803_0013539	GL50803_0013539	XP_001708423	A8BAL1	A8BAL1	UPI000018C0FE	nuclear protein	unspecified product	hypothetical protein	hypothetical protein	nuclei	GO:0005634	this study
GL50803_0017223	GL50803_0017223	XP_001708452	A8B9C5	A8B9C5	UPI000018CBC0	intraflagellar transport protein IFT80	Intraflagellar transport protein IFT80	IFT complex B	known function	flagellar pores, cytoplasmic posteriolateral axonemes	GO:0005875, GO:0005930	31855176
GL50803_00114787	GL50803_00114787	XP_001708455	E2RU57	E2RU57	UPI0000084191	Alpha-7.3 giardin	Alpha-7.3 giardin	Alpha-7.3 giardin	domain family protein	plasma membrane	GO:0005886	this study
GL50803_0015581	GL50803_0015581	XP_001708469	A8B9E8	A8B9E8	UPI0000084191	nuclear protein	WD40 repeat protein	hypothetical protein	hypothetical protein	nuclei	GO:0005634	this study
GL50803_00137676	GL50803_00137676	XP_001708477	A8B9F9	A8B9F9	UPI000018C292	Nek kinase GK143	Kinase, NEK	Kinase, NEK	NEK kinase	no localization in trophozoites	n.a.	this study
GL50803_0012139	GL50803_0012139	XP_001708485	A8B9H1	A8B9H1	UPI00015D3B66	DAP12139	Ankyrin repeat protein 3	Protein 21.1	ankyrin repeat domain	ventral disc, lateral crest	GO:0005875, GO:0097597, GO:0097591	32661087
GL50803_0016915	GL50803_0016915	XP_001708486	A8B9H3	A8B9H3	UPI000018C9BE	ankyrin repeat protein 1	Ankyrin repeat protein 1	Protein 21.1	ankyrin repeat domain	no localization in trophozoites	n.a.	this study
GL50803_00102023	GL50803_00102023	XP_001708495	A8B9I9	A8B9I9	UPI000018C9BF	marginal plate ankyrin repeat protein 1	Ankyrin repeat protein 1	Protein 21.1	ankyrin repeat domain	marginal plate, cytoplasmic anterior axonemes	GO:0005875, GO:0005930	this study
GL50803_008557	GL50803_008557	XP_001708507	A8B9K8	A8B9K8	UPI000018CBDC	flagellar and basal body protein	unspecified product	hypothetical protein	hypothetical protein	basal bodies, cytoplasmic anterior axonemes, cytoplasmic caudal axonemes, cytoplasmic posteriolateral axonemes	GO:0005875, GO:0005930, GO:0036064	this study
GL50803_008560	GL50803_008560	XP_001708511	A8B9L4	A8B9L4	UPI000018BCDB	plasma membrane protein	unspecified product	hypothetical protein	hypothetical protein	plasma membrane	GO:0005886	this study
GL50803_002082	GL50803_002082	XP_001708519	A8B9M7	A8B9M7	UPI000018BCD8	marginal plate Nek kinase GK199	Kinase, NEK	Kinase, NEK	NEK kinase	marginal plate	GO:0005875, GO:0005930	this study
GL50803_0010524	GL50803_0010524	XP_001708525	A8B9N7	A8B9N7	UPI000018BCD2	DAP10524	unspecified product	hypothetical protein	hypothetical protein	ventral disc	GO:0005875, GO:0097597	32661087
GL50803_0010529	GL50803_0010529	XP_001708529	A8B9P2	A8B9P2	UPI000018BCC8	BBS4	TPR_1 Tetratricopeptide repeat protein	Bardet-Biedl syndrome 4 protein-like protein	known function	no localization in trophozoites	n.a.	31855176
GL50803_0097219	GL50803_0097219	XP_001708536	A8B9Q3	A8B9Q3	UPI000012A577	fibrillarin	Fibrillarin	fibrillarin	known function	nuclei, nucleoli	GO:0005730, GO:0005634	this study
GL50803_0017464	GL50803_0017464	XP_001708538	A0A644FBT4	A0A644FBT4	UPI0013A34D3E	Qb-SNARE 2	Qb-SNARE 2	hypothetical protein	known function	endomembrane system vesicles	GO:0012505	this study
GL50803_00102444	GL50803_00102444	XP_001708576	A0A644FBQ8	A0A644FBQ8	UPI0013A48A23	nuclear ankyrin repeat protein 1	Ankyrin repeat protein 1	Protein 21.1	ankyrin repeat domain	nuclei	GO:0005634	this study
GL50803_009148	GL50803_009148	XP_001708589	A8B9X5	A8B9X5	UPI000012A577	DAP9148	SHIPPO repeat domain-containing protein	H-SHIPPO 1	domain family protein	ventral disc, lateral crest, median body, anterior flagella, caudal flagella, posteriolateral flagella, ventral flagella, nuclei	GO:0005875, GO:0097597, GO:0097591, GO:0005930, GO:0036064, GO:0097568	32661087
GL50803_003169	GL50803_003169	XP_001708615	A8B8H4	A8B8H4	UPI000018C699	cathepsin L precursor	Cathepsin L	Cathepsin L precursor	known function	endomembrane system vesicles	GO:0012505	this study
GL50803_0011327	GL50803_0011327	XP_001708631	A8B8K6	A8B8K6	UPI000018C9E8	flagellar protein	unspecified product	hypothetical protein	hypothetical protein	cytoplasmic caudal axonemes, cytoplasmic posteriolateral axonemes	GO:0005875, GO:0005930	this study
GL50803_0017402	GL50803_0017402	XP_001708635	A8B8L5	A8B8L5	UPI000018BBB3	flagellar ankyrin repeat protein 1	Ankyrin repeat protein 1	Protein 21.1	ankyrin repeat domain	flagellar pores, cytoplasmic posteriolateral axonemes	GO:0005875, GO:0005930	this study
GL50803_0029500	GL50803_0029500	XP_001708639	A8B8M1	A8B8M1	UPI000018BBAE	hypothetical protein	Chaperonin 10	hypothetical protein	hypothetical protein	no localization in trophozoites	n.a.	this study
GL50803_0017412	GL50803_0017412	XP_001708672	A0A644F191	A0A644F191	UPI0013A291A7	DAP17412	unspecified product	hypothetical protein	hypothetical protein	ventral disc	GO:0005875, GO:0097597, GO:0097952	32661087
GL50803_0011775	GL50803_0011775	XP_001708674	A8B8S5	n.d.	UPI000018BBAA	flagellar NEK kinase GK301	Kinase, NEK	Kinase, NEK	NEK kinase	basal bodies, cytoplasmic caudal axonemes, cytoplasmic posteriolateral axonemes	GO:0005875, GO:0005930, GO:0036064	this study
GL50803_0015499	GL50803_0015499	XP_001708676	A8B8S8	A8B8S8	UPI000018BD7F	DAP15499	unspecified product	hypothetical protein	hypothetical protein	ventral disc, lateral crest, basal bodies, cytoplasmic posteriolateral axonemes, cyst wall	GO:0005875, GO:0097597, GO:0097591, GO:0005930, GO:0036064,GO:0097570	32661087	28620589	cyst localization
GL50803_0022587	GL50803_0022587	XP_001708684	A8B8T7	A8B8T7	UPI000018BD7C	endomembrane diplomonad conserved protein	unspecified product	hypothetical protein	diplomonad conserved	endomembrane system vesicles	GO:0012505	this study
GL50803_00101397	GL50803_00101397	XP_001708699	A8B8V5	A8B8V5	UPI000018BD6A	plasma membrane ankyrin repeat protein 1	Ankyrin repeat protein 1	Protein 21.1	ankyrin repeat domain	plasma membrane	GO:0005886	this study
GL50803_008002	GL50803_008002	XP_001708728	A8B8Z8	A8B8Z8	UPI00015D3D10	nuclear protein	Ribosome biogenesis protein Nop16	hypothetical protein	hypothetical protein	chromosomes (foci)	GO:0005694	this study
GL50803_0014434	GL50803_0014434	XP_001708743	A8B918	A8B918	UPI000018CBD2	plasma membrane ankyrin repeat protein 1	Ankyrin repeat protein 1	Protein 21.1	ankyrin repeat domain	plasma membrane	GO:0005886	this study
GL50803_007352	GL50803_007352	XP_001708746	A8B922	A8B922	UPI000018B8D9	nuclear protein	unspecified product	hypothetical protein	hypothetical protein	nuclei	GO:0005634	this study
GL50803_007351	GL50803_007351	XP_001708747	A8B924	A8B924	UPI000018B8D5	flagellar heat shock factor binding protein	Heat shock factor binding protein	hypothetical protein	domain family protein	flagellar pores, basal bodies, cytoplasmic anterior axonemes, cytoplasmic caudal axonemes, cytoplasmic posteriolateral axonemes, cytoplasmic ventral axonemes	GO:0005875, GO:0005930, GO:0036064	this study
GL50803_0016602	GL50803_0016602	XP_001708761	A8B942	A8B942	UPI000018B8D3	nuclear eukaryotic conserved protein	unspecified product	hypothetical protein	eukaryotic conserved	chromosomes (foci)	GO:0005694	this study
GL50803_009087	GL50803_009087	XP_001708779	A8B965	A8B965	UPI000018B8CA	polysaccharide biosynthesis family protein	Polysaccharide biosynthesis family protein	hypothetical protein	domain family protein	cytoplasm	GO:0005737	this study
GL50803_009098	GL50803_009098	XP_001708788	A8B976	A8B976	UPI000018C647	intraflagellar transport protein IFT54	MT associated TRAF3 interacting protein	hypothetical protein	known function	flagellar pores, cytoplasmic posteriolateral axonemes	GO:0005875, GO:0005930	31855176
GL50803_0027887	GL50803_0027887	XP_001708794	A8B984	A8B984	UPI000018C63D	flagellar dpy-30 domain protein	Dpy-30 motif-containing protein	hypothetical protein	domain family protein	anterior flagella, caudal flagella, posteriolateral flagella, ventral flagella	GO:0005875, GO:0005929	this study
GL50803_006508	GL50803_006508	XP_001708798	A8B989	A8B989	UPI000018C636	nuclear protein	unspecified product	hypothetical protein	hypothetical protein	nuclei, cytoplasm	GO:0005634, GO:0005737	this study
GL50803_0015474	GL50803_0015474	XP_001708830	A8B7L0	A8B7L0	UPI000018BBC8	WKF domain protein	unspecified product	hypothetical protein	domain family protein	no localization in trophozoites	n.a.	this study
GL50803_0014872	GL50803_0014872	XP_001708855	A8B7P9	A8B7P9	UPI000018C634	DAP14872	Ankyrin repeat protein 1	Protein 21.1	ankyrin repeat domain	ventral disc, lateral crest	GO:0005875, GO:0097597, GO:0097591	22206034	32661087
GL50803_0017536	GL50803_0017536	XP_001708870	A8B7S2	A8B7S2	UPI000018BBF8	flagellar protein	unspecified product	UsoAp	hypothetical protein	cytoplasmic anterior axonemes, cytoplasmic posteriolateral axonemes	GO:0005875, GO:0005930	this study
GL50803_0014895	GL50803_0014895	XP_001708872	A8B7S6	A8B7S6	UPI000018BC05	flagellar protein	unspecified product	Spindle pole protein, putative	hypothetical protein	cytoplasmic anterior axonemes, cytoplasmic posteriolateral axonemes	GO:0005875, GO:0005930	this study
GL50803_009196	GL50803_009196	XP_001708873	A8B7S7	A8B7S7	UPI000018BC07	plasma membrane NEK kinase GK164	Kinase, NEK	Kinase, NEK	NEK kinase	plasma membrane	GO:0005886	this study
GL50803_0023492	GL50803_0023492	XP_001708876	A0A644F9X3	A0A644F9X3	UPI0013A281BC	DAP23492	Ankyrin repeat protein 1	Protein 21.1	ankyrin repeat domain	ventral disc, lateral crest	GO:0005875, GO:0097597, GO:0097591	22206034	32661087
GL50803_003934	GL50803_003934	XP_001708892	A8B7W2	A8B7W2	UPI00015D3D54	DAP3934	unspecified product	hypothetical protein	hypothetical protein	ventral disc, median body, anterior flagella, caudal flagella	GO:0005875, GO:0005929	32661087
GL50803_0015310	GL50803_0015310	XP_001708904	A8B7Y4	A8B7Y4	UPI000018C091	CFAP52 domain protein	WD40 repeat protein	hypothetical protein	known function	median body, anterior flagella, caudal flagella, posteriolateral flagella	GO:0005875, GO:0097568, GO:0005929	this study
GL50803_0010893	GL50803_0010893	XP_001708908	A8B7Z1	A8B7Z1	UPI000018C0AB	DAP10893	Kinase, NEK	Kinase, NEK	NEK kinase	ventral disc, lateral crest	GO:0005875, GO:0097597, GO:0097591	32661087
GL50803_007696	GL50803_007696	XP_001708922	A8B813	A8B813	UPI000018C0A7	flagellar pore protein	unspecified product	hypothetical protein	hypothetical protein	flagellar pores (anterior)	GO:0005875, GO:0020016	this study
GL50803_0011177	GL50803_0011177	XP_001708941	A0A644F9M7	A0A644F9M7	UPI0013A1A19A	flagellar TPR domain protein	Kinesin light chain protein	TPR domain containing protein	domain family protein	basal bodies, cytoplasmic caudal axonemes	GO:0005875, GO:0005930	this study
GL50803_0017062	GL50803_0017062	XP_001708944	A8B846	A8B846	UPI000018BFB8	hypothetical protein	unspecified product	hypothetical protein	hypothetical protein	no localization in trophozoites	n.a.	this study
GL50803_003957	GL50803_003957	XP_001708953	A8B860	A8B860	UPI000018CBB7	DAP3957	Kinase, NEK	Kinase, NEK	NEK kinase	ventral disc, lateral crest	GO:0005875, GO:0097597, GO:0097591	32661087
GL50803_00112557	GL50803_00112557	XP_001708954	A8B861	A8B861	UPI000018BFAE	DAP112557	Ankyrin repeat protein 1	Protein 21.1	ankyrin repeat domain	ventral disc	GO:0005875, GO:0097597	32661087
GL50803_0092132	GL50803_0092132	XP_001708958	A8B867	n.d.	UPI00015D3EC7	endomembrane diplomonad conserved protein	unspecified product	hypothetical protein	diplomonad conserved	endomembrane system vesicles	GO:0012505	this study
GL50803_00112553	GL50803_00112553	XP_001708962	A8B872	A8B872	UPI00015D3E8B	Nek kinase GK117	Kinase, NEK	Kinase, NEK	NEK kinase	no localization in trophozoites	n.a.	this study
GL50803_0017068	GL50803_0017068	XP_001708966	A0A644F9P4	A0A644F9P4	UPI0001AE8914	flagellar WD-40 repeat domain protein	WD40 repeat protein	WD40 superfamily protein	domain family protein	cytoplasmic anterior axonemes, cytoplasmic posteriolateral axonemes	GO:0005875, GO:0005930	this study
GL50803_006666	GL50803_006666	XP_001708978	A8B8A4	A8B8A4	UPI00015D3EC8	nuclear protein	unspecified product	hypothetical protein	hypothetical protein	nuclei	GO:0005634	this study
GL50803_0014270	GL50803_0014270	XP_001708979	A0A644F9N4	A0A644F9N4	UPI0001AE8A33	flagellar roadblock/LC7 dynein light chain	Roadblock-related dynein light chain	Dynein light chain	domain family protein	anterior flagella, caudal flagella, posteriolateral flagella, ventral flagella	GO:0005875, GO:0005929	this study
GL50803_0017520	GL50803_0017520	XP_001709001	A8B6K3	A8B6K3	UPI000018C501	nuclear ClpB domain protein	ClpB protein	Protein 21.1	domain family protein	nuclei	GO:0005634	this study
GL50803_008235	GL50803_008235	XP_001709036	A8B6R1	A8B6R1	UPI000018C06E	ankyrin repeat protein 1	Ankyrin repeat protein 1	Protein 21.1	ankyrin repeat domain	no localization in trophozoites	n.a.	this study
GL50803_0014670	GL50803_0014670	XP_001709047	E2RTT4	E2RTT4	UPI000007EC98	protein disulfide isomerase PDI	Protein disulfide isomerase PDI3	protein disulfide isomerase PDI	known function	plasma membrane	GO:0005886	this study
GL50803_008250	GL50803_008250	XP_001709048	A8B6T1	A8B6T1	UPI000007EC98	RNA binding domain protein	RNA recognition motif-containing protein	hypothetical protein	domain family protein	plasma membrane, anterior flagella, caudal flagella, posteriolateral flagella, ventral flagella	GO:0005886, GO:0060170	this study
GL50803_0010822	GL50803_0010822	XP_001709096	A8B6Z3	A8B6Z3	UPI000018C076	nuclear WD-40 repeat domain protein	WD40 repeat protein	WD40 repeat domain containing protein	domain family protein	nuclei, cytoplasm	GO:0005634, GO:0005737	this study
GL50803_0013316	GL50803_0013316	XP_001709117	A8B720	A8B720	UPI000018B75A	hypothetical protein	unspecified product	hypothetical protein	hypothetical protein	no localization in trophozoites	n.a.	this study
GL50803_00113165	GL50803_00113165	XP_001709124	A8B729	A8B729	UPI000018B771	plasma membrane protein	unspecified product	hypothetical protein	hypothetical protein	plasma membrane	GO:0005886	this study
GL50803_0015213	GL50803_0015213	XP_001709138	A8B746	A8B746	UPI00015D3E4A	hypothetical protein	unspecified product	hypothetical protein	hypothetical protein	putative inclusions	n.a.	this study
GL50803_0015218	GL50803_0015218	XP_001709144	A8B754	A8B754	UPI000018B675	CFAP52 domain protein	WD40 repeat protein	WD-40 repeat protein	known function	ventral disc, lateral crest, median body, anterior flagella, caudal flagella, posteriolateral flagella, ventral flagella	GO:0005875, GO:0097597, GO:0097591, GO:0036064, GO:0097568	32661087
GL50803_0010460	GL50803_0010460	XP_001709146	A8B756	A8B756	UPI000018B66B	flagellar and basal body protein	unspecified product	hypothetical protein	hypothetical protein	basal bodies, median body, cytoplasmic anterior axonemes	GO:0005875, GO:0005930, GO:0036064	this study
GL50803_0015219	GL50803_0015219	XP_001709147	A8B758	A8B758	UPI000018B669	flagellar and basal body protein	unspecified product	hypothetical protein	hypothetical protein	basal bodies, cytoplasmic posteriolateral axonemes, cytoplasm	GO:0005875, GO:0005930, GO:0036064	this study
GL50803_00103285	GL50803_00103285	XP_001709150	A8B762	n.d.	UPI000018B668	U3 small nucleolar RNA-associated protein 10	Protein BAP28	HEAT repeat domain containing protein	known function	nuclei	GO:0005634	this study
GL50803_007244	GL50803_007244	XP_001709157	A8B772	A8B772	UPI000018B662	plasma membrane protein	unspecified product	hypothetical protein	hypothetical protein	plasma membrane, cytoplasm	GO:0005737, GO:0005886	this study
GL50803_007240	GL50803_007240	XP_001709163	A8B780	A8B780	UPI000018B65D	Nucleoporin complex subunit 54	Nucleoporin complex subunit 54	hypothetical protein	known function	putative inclusions	n.a.	this study
GL50803_0010850	GL50803_0010850	XP_001709174	A8B796	A8B796	UPI000018B658	flagellar and basal body protein	unspecified product	hypothetical protein	hypothetical protein	basal bodies, cytoplasmic anterior axonemes, cytoplasmic caudal axonemes, cytoplasmic posteriolateral axonemes	GO:0005875, GO:0005930	this study
GL50803_002012	GL50803_002012	XP_001709193	A0A644EZE4	A0A644EZE4	UPI0013A3A1B7	nuclear protein	unspecified product	hypothetical protein	hypothetical protein	nuclei, cytoplasm	GO:0005634, GO:0005737	this study
GL50803_0016729	GL50803_0016729	XP_001709197	A8B7C8	A8B7C8	UPI000018B64C	hypothetical protein	unspecified product	Spindle pole protein, putative	hypothetical protein	no localization in trophozoites	n.a.	this study
GL50803_00137716	GL50803_00137716	XP_001709214	A0A644F983	n.d.	UPI000018B9DE	GASP-180 family protein	Axoneme-associated protein GASP-180	Axoneme-associated protein GASP-180	domain family protein	cytoplasm	GO:0005737	this study
GL50803_0017278	GL50803_0017278	XP_001709222	A8B5H4	A8B5H4	UPI000018B636	radial spoke protein 9	Radial spoke protein 9	hypothetical protein	known function	anterior flagella, caudal flagella, posteriolateral flagella, ventral flagella, cytoplasm	GO:0005875, GO:0005737, GO:0005929	this study
GL50803_0014859	GL50803_0014859	XP_001709245	A8B5K6	A8B5K6	UPI000018B9E9	DAP14859	Ankyrin repeat protein 1	Protein 21.1	ankyrin repeat domain	ventral disc	GO:0005875, GO:0097597	32661087
GL50803_009722	GL50803_009722	XP_001709254	A8B5L7	A8B5L7	UPI000018B9FE	marginal plate ankyrin repeat protein 1	Ankyrin repeat protein 1	Protein 21.1	ankyrin repeat domain	marginal plate	GO:0005875, GO:0005930	this study
GL50803_002508	GL50803_002508	XP_001709266	A8B5N3	A8B5N3	UPI000018BA09	hypothetical protein	unspecified product	hypothetical protein	hypothetical protein	no localization in trophozoites	n.a.	this study
GL50803_0016535	GL50803_0016535	XP_001709285	A0A644F946	A0A644F946	UPI0013A445C5	tubulin specific chaperone E	Tubulin specific chaperone E	Tubulin specific chaperone E	known function	cytoplasm	GO:0005737	this study
GL50803_0033672	GL50803_0033672	XP_001709298	A8B5T1	A8B5T1	UPI00015D3BDC	diplomonad conserved protein	unspecified product	hypothetical protein	diplomonad conserved	no localization in trophozoites	n.a.	this study
GL50803_0092760	GL50803_0092760	XP_001709303	A8B5U0	A8B5U0	UPI000018C10F	DAP92760	unspecified product	hypothetical protein	hypothetical protein	ventral disc, median body, cytoplasmic caudal axonemes	GO:0005875, GO:0097597, GO:0097568, GO:0005929	32661087
GL50803_0016050	GL50803_0016050	XP_001709304	A8B5U1	A8B5U1	UPI000018C108	hypothetical protein	unspecified product	hypothetical protein	hypothetical protein	no localization in trophozoites	n.a.	this study
GL50803_008146	GL50803_008146	XP_001709316	A8B5V9	A8B5V9	UPI000018BB73	BBS5	Basal body protein, BBS5	Basal body protein	known function	basal bodies, plasma membrane, cytoplasmic anterior axonemes, cytoplasmic caudal axonemes, cytoplasmic posteriolateral axonemes, cytoplasmic ventral axonemes	GO:0005875, GO:0005886, GO:0005930, GO:0036064	31855176
GL50803_0017116	GL50803_0017116	XP_001709318	A8B5W2	A8B5W2	UPI000018BB73	cytochrome b5 domain protein	Cytochrome b5-like Heme/Steroid binding domain-containing protein	hypothetical protein	domain family protein	plasma membrane, anterior flagella, caudal flagella, posteriolateral flagella, ventral flagella	GO:0005886, GO:0060170	this study
GL50803_00103807	GL50803_00103807	XP_001709360	A8B619	A8B619	UPI000018BB76	DAP103807	Ankyrin repeat protein 1	Protein 21.1	ankyrin repeat domain	ventral disc	GO:0005875, GO:0097597	22206034	32661087
GL50803_00103810	GL50803_00103810	XP_001709362	A8B622	n.d.	UPI000018C6D4	DAP103810	Ankyrin repeat protein 1	Protein 21.1	ankyrin repeat domain	ventral disc, lateral crest	GO:0005875, GO:0097597, GO:0097591	22206034	32661087
GL50803_008423	GL50803_008423	XP_001709392	A8B662	A8B662	UPI000018B9CB	flagellar enkurin superfamily protein	Calmodulin-binding protein	hypothetical protein	domain family protein	flagellar pores, nuclear membrane, median body, cytoplasmic caudal axonemes	GO:0005875, GO:0031965, GO:0097568, GO:0005930	this study
GL50803_0028526	GL50803_0028526	XP_001709393	A8B663	A8B663	UPI000018B9CB	nuclear protein	unspecified product	hypothetical protein	hypothetical protein	nuclei	GO:0005634	this study
GL50803_003345	GL50803_003345	XP_001709398	A8B671	A8B671	UPI000018B9C7	diplomonad conserved protein	unspecified product	hypothetical protein	diplomonad conserved	no localization in trophozoites	n.a.	this study
GL50803_0020037	GL50803_0020037	XP_001709403	A8B678	A8B678	UPI000018B9CA	cenH3 histone	histone H3	Histone H3	known function	chromosomes (foci)	GO:0005694	this study
GL50803_008260	GL50803_008260	XP_001709413	A8B693	A8B693	UPI000018B9BF	nuclear protein	unspecified product	hypothetical protein	hypothetical protein	nuclei	GO:0005634	this study
GL50803_0016054	GL50803_0016054	XP_001709432	A8B6B8	A8B6B8	UPI000018B9B7	Qb-SNARE 1	Qb-SNARE 1	vesicle transport v-SNARE protein	known function	endomembrane system vesicles	GO:0012505	this study
GL50803_006377	GL50803_006377	XP_001709448	A8B6D8	A8B6D8	UPI000018B9A2	flagellar eukaryotic conserved protein	unspecified product	conserved hypothetical protein	eukaryotic conserved	cytoplasmic caudal axonemes, flagellar tips, cytoplasm	GO:0005875, GO:0005737, GO:0005929, GO:0005930	this study
GL50803_0014158	GL50803_0014158	XP_001709452	A8B6E3	A8B6E3	UPI000018C351	marginal plate ankyrin repeat protein 1	Ankyrin repeat protein 1	Protein 21.1	ankyrin repeat domain	marginal plate	GO:0005875, GO:0005930	this study
GL50803_004538	GL50803_004538	XP_001709474	A8B430	A8B430	UPI000018C356	flagellar dpy-30 domain protein	Dpy-30 motif-containing protein	dpy-30 domain protein	domain family protein	plasma membrane, cytoplasmic caudal axonemes, cytoplasmic posteriolateral axonemes	GO:0005886, GO:0005930	this study
GL50803_006633	GL50803_006633	XP_001709477	A8B433	A8B433	UPI000018B962	farnesyl diphosphate synthase	Farnesyl diphosphate synthase	GltD family protein	known function	cytoplasm	GO:0005737	this study
GL50803_006448	GL50803_006448	XP_001709497	A8B460	A8B460	UPI000018B966	nuclear protein	unspecified product	hypothetical protein	hypothetical protein	nuclei	GO:0005634	this study
GL50803_00102170	GL50803_00102170	XP_001709541	A8B4B0	A8B4B0	UPI000018B981	hypothetical protein	unspecified product	hypothetical protein	hypothetical protein	no localization in trophozoites	n.a.	this study
GL50803_0010299	GL50803_0010299	XP_001709548	A8B4B7	A8B4B7	UPI000018C255	snf7 family protein	unspecified product	snf7 family protein	domain family protein	nuclei, cytoplasm	GO:0005634, GO:0005737	this study
GL50803_005859	GL50803_005859	XP_001709563	A8B4D2	A8B4D2	UPI000018B87F	nuclear protein	unspecified product	hypothetical protein	hypothetical protein	nuclei	GO:0005634	this study
GL50803_006026	GL50803_006026	XP_001709583	A8B4F7	A8B4F7	UPI000018C25B	nuclear protein	unspecified product	hypothetical protein	hypothetical protein	chromosome	GO:0005694	this study
GL50803_0027696	GL50803_0027696	XP_001709585	A0A644F4X2	A0A644F4X2	UPI0013A3B7C2	hypothetical protein	unspecified product	hypothetical protein	hypothetical protein	putative inclusions	n.a.	this study
GL50803_006417	GL50803_006417	XP_001709608	A8B4I7	n.d.	UPI000018B88E	nuclear protein	unspecified product	hypothetical protein	hypothetical protein	nuclei	GO:0005634	this study
GL50803_00102455	GL50803_00102455	XP_001709609	A8B4I9	A8B4I9	UPI000018B8AD	kinesin-6 family protein GiKIN6a	Kinesin-6	Kinesin-6	domain family protein	ventral disc, basal bodies, median body, cytoplasmic anterior axonemes, cytoplasmic posteriolateral axonemes	GO:0005875, GO:0097568, GO:0036064, GO:0005930	32661087
GL50803_0014317	GL50803_0014317	XP_001709641	A8B4M7	A8B4M7	UPI000018B8AE	nuclear protein	unspecified product	hypothetical protein	hypothetical protein	nuclei	GO:0005634	this study
GL50803_002556	GL50803_002556	XP_001709643	A8B4N0	A8B4N0	UPI000018C36F	DAP2556	unspecified product	ATP-dependent Clp protease ATP-binding subunit ClpB	hypothetical protein	ventral disc, median body, anterior flagella, caudal flagella, posteriolateral flagella, ventral flagella	GO:0005875, GO:0097597, GO:0097568, GO:0005929	32661087
GL50803_0017586	GL50803_0017586	XP_001709666	A8B4Q7	A8B4Q7	UPI000018C375	flagellar ankyrin repeat protein 1	Ankyrin repeat protein 1	Protein 21.1	ankyrin repeat domain	basal bodies, cytoplasmic anterior axonemes, cytoplasmic posteriolateral axonemes, cytoplasmic ventral axonemes	GO:0005875, GO:0005930, GO:0036064	this study
GL50803_00114937	GL50803_00114937	XP_001709674	A8B4R7	A8B4R7	UPI000018CB33	cytoplasmic Nek kinase GK248	Kinase, NEK	Kinase, NEK	NEK kinase	cytoplasm	GO:0005737	this study
GL50803_0032571	GL50803_0032571	XP_001709679	A0A644F542	A0A644F542	UPI0013A39463	hypothetical protein	unspecified product	hypothetical protein	hypothetical protein	putative inclusions	n.a.	this study
GL50803_0087519	GL50803_0087519	XP_001709684	A0A644F557	A0A644F557	UPI0013A51852	hypothetical protein	unspecified product	hypothetical protein	hypothetical protein	no localization in trophozoites	n.a.	this study
GL50803_0011956	GL50803_0011956	XP_001709694	A8B4U0	A8B4U0	UPI000018C994	plasma membrane protein	unspecified product	hypothetical protein	hypothetical protein	plasma membrane	GO:0005886	this study
GL50803_0011976	GL50803_0011976	XP_001709703	A8B4V1	A8B4V1	UPI000018C96B	plasma membrane protein	unspecified product	unspecified product	hypothetical protein	plasma membrane	GO:0005886	this study
GL50803_0086815	GL50803_0086815	XP_001709704	A8B4V3	A8B4V3	UPI000018CAE4	DAP86815	unspecified product	hypothetical protein	hypothetical protein	ventral disc, median body	GO:0005875, GO:0097568, GO:0097597, GO:0097556	32661087
GL50803_007843	GL50803_007843	XP_001709708	A8B4V8	A8B4V8	UPI000018CAEB	hypothetical protein	unspecified product	hypothetical protein	hypothetical protein	no localization in trophozoites	n.a.	this study
GL50803_0014567	GL50803_0014567	XP_001709709	A0A644F576	A0A644F576	UPI0013A47795	plasma membrane protein	unspecified product	hypothetical protein	hypothetical protein	plasma membrane, anterior flagella, caudal flagella, posteriolateral flagella, ventral flagella	GO:0005886, GO:0060170	this study
GL50803_009359	GL50803_009359	XP_001709748	A8B513	A8B513	UPI000018CAE5	nuclear protein	unspecified product	hypothetical protein	hypothetical protein	nuclei, cytoplasm	GO:0005634, GO:0005737	this study
GL50803_0014963	GL50803_0014963	XP_001709753	A8B519	A8B519	UPI000018C5B8	flagellar protein	unspecified product	hypothetical protein	hypothetical protein	cytoplasmic posteriolateral axonemes	GO:0005875, GO:0005930	this study
GL50803_0086855	GL50803_0086855	XP_001709788	A8B570	A8B570	UPI000018BF4D	flagellar ankyrin repeat protein 1	Ankyrin repeat protein 1	Protein 21.1	ankyrin repeat domain	flagellar pores, cytoplasmic anterior axonemes	GO:0005875, GO:0005930	this study
GL50803_0015193	GL50803_0015193	XP_001709789	A0A644F642	A0A644F642	UPI000018BD8A	basal body protein	unspecified product	hypothetical protein	hypothetical protein	basal bodies	GO:0005875, GO:0036064	this study
GL50803_0010370	GL50803_0010370	XP_001709802	A8B588	A8B588	UPI00015D3E3F	nuclear HIT4 domain protein	putative ATP/GTP binding protein	conserved hypothetical protein	domain family protein	nuclei	GO:0005634	this study
GL50803_0032908	GL50803_0032908	XP_001709804	A8B590	A8B590	UPI000018BD9B	cytoplasmic diplomonad conserved protein	unspecified product	hypothetical protein	diplomonad conserved	cytoplasm	GO:0005737	this study
GL50803_005188	GL50803_005188	XP_001709808	A8B595	A8B595	UPI000018BD99	DAP5188	Ankyrin repeat protein 1	Protein 21.1	ankyrin repeat domain	ventral disc, lateral crest, median body	GO:0005875, GO:0097597, GO:0097591, GO:0097568	32661087
GL50803_008460	GL50803_008460	XP_001709842	A8B1T9	A8B1T9	UPI000018BDA1	nuclear protein	unspecified product	hypothetical protein	hypothetical protein	chromosome	GO:0005694	this study
GL50803_0014713	GL50803_0014713	XP_001709844	A8B1U4	A8B1U4	UPI000018C320	intraflagellar transport protein IFT57	intraflagellar transport protein IFT 57	IFT complex B	known function	flagellar pores, cytoplasmic posteriolateral axonemes	GO:0005875, GO:0005930	31855176
GL50803_008456	GL50803_008456	XP_001709845	A8B1U6	A8B1U6	UPI000018C31E	tubulin tyrosine ligase family protein	Tubulin tyrosine ligase-like 3	Tubulin tyrosine ligase	domain family protein	cytoplasm	GO:0005737	this study
GL50803_00102893	GL50803_00102893	XP_001709874	A8B204	A8B204	UPI000018C31D	ankyrin repeat protein 1	Ankyrin repeat protein 1	Protein 21.1	ankyrin repeat domain	no localization in trophozoites	n.a.	this study
GL50803_006344	GL50803_006344	XP_001709875	A8B205	A8B205	UPI000018BA20	ankyrin repeat protein 1	Ankyrin repeat protein 1	hypothetical protein	ankyrin repeat domain	no localization in trophozoites	n.a.	this study
GL50803_0034906	GL50803_0034906	XP_001709879	A8B215	A8B215	UPI000018BA1F	nuclear diplomonad conserved protein	unspecified product	hypothetical protein	diplomonad conserved	nuclei	GO:0005634	this study
GL50803_006592	GL50803_006592	XP_001709895	A8B244	A8B244	UPI00015D3C1D	hypothetical protein	unspecified product	hypothetical protein	hypothetical protein	putative inclusions	n.a.	this study
GL50803_0017604	GL50803_0017604	XP_001709909	A8B268	A8B268	UPI000018BFD7	ankyrin repeat protein 1	Ankyrin repeat protein 1	hypothetical protein	ankyrin repeat domain	no localization in trophozoites	n.a.	this study
GL50803_0015427	GL50803_0015427	XP_001709922	A0A644F2V1	A0A644F2V1	UPI0013A3567E	Trophozoite antigen GTA-2	Trophozoite antigen GTA-2	Giardia trophozoite antigen GTA-2	hypothetical protein	cytoplasm (trophozoite), cyst wall	GO:0005737, GO:0097570	28620589		cyst localization
GL50803_0015428	GL50803_0015428	XP_001709924	A8B296	A8B296	UPI000018BFE7	intraflagellar transport protein IFT81	Intraflagellar transport protein IFT81	IFT complex B	known function	flagellar pores, cytoplasmic caudal axonemes, cytoplasmic posteriolateral axonemes	GO:0005875, GO:0005930	31855176
GL50803_0016802	GL50803_0016802	XP_001709931	A8B2A9	A8B2A9	UPI000018BFE7	flagellar CDK kinase (CMGC family)	Kinase, CMGC CDK	Kinase, CMGC CDK	known function	plasma membrane, basal bodies, cytoplasmic anterior axonemes, cytoplasmic caudal axonemes, cytoplasmic posteriolateral axonemes, cytoplasmic ventral axonemes	GO:0005886, GO:0036064, GO:0005930	this study
GL50803_0011554	GL50803_0011554	XP_001709935	A8B2B4	A8B2B4	UPI000018BFEC	DAP11554	Kinase, NEK	Kinase, NEK	NEK kinase	ventral disc	GO:0005875, GO:0097597	32661087
GL50803_00104982	GL50803_00104982	XP_001709940	A8B2C3	A8B2C3	UPI000018BFF3	ubiquitin-like domain protein	putative Ubiquitin fold modifier 1 protein	hypothetical protein	known function	cytoplasm	GO:0005737	this study
GL50803_001979	GL50803_001979	XP_001709958	A8B2F1	A8B2F1	UPI000018BFF8	hypothetical protein	unspecified product	hypothetical protein	hypothetical protein	no localization in trophozoites	n.a.	this study
GL50803_0016945	GL50803_0016945	XP_001709959	Q969B0	Q969B0	UPI000018BE24	kinesin-13 family protein GiKIN13	Kinesin-13	Kinesin-13	known function	flagellar pores, basal bodies, cytoplasmic anterior axonemes, cytoplasmic caudal axonemes, cytoplasmic posteriolateral axonemes	GO:0005875, GO:0005930, GO:0036064	31855176
GL50803_0029147	GL50803_0029147	XP_001709968	A8B2G6	A8B2G6	UPI000018BE25	endomembrane protein	High cysteine membrane protein	hypothetical protein	domain family protein	endomembrane system vesicles	GO:0012505	this study
GL50803_0016935	GL50803_0016935	XP_001709990	A8B2K1	A8B2K1	UPI000018BE33	DAP16935	unspecified product	hypothetical protein	hypothetical protein	no localization in trophozoites	GO:0005875, GO:0097591, GO:0005929	32661087
GL50803_0014741	GL50803_0014741	XP_001710035	A8B2S2	A8B2S2	UPI000018BE4A	flagellar ankyrin repeat protein 1	Ankyrin repeat protein 1	Protein 21.1	ankyrin repeat domain	basal bodies, cytoplasmic anterior axonemes, cytoplasmic caudal axonemes, cytoplasmic posteriolateral axonemes, cytoplasmic ventral axonemes	GO:0005875, GO:0005930, GO:0036064	this study
GL50803_0014742	GL50803_0014742	XP_001710036	A8B2S4	A8B2S4	UPI000056383D	plasma membrane NEK kinase GK253	Kinase, NEK	Kinase, NEK	NEK kinase	plasma membrane	GO:0005886	this study
GL50803_0010013	GL50803_0010013	XP_001710079	A8B2Y5	A8B2Y5	UPI000056383E	Qc-SNARE 3	Qc-SNARE 3	hypothetical protein	known function	endomembrane system vesicles	GO:0012505	this study
GL50803_0010016	GL50803_0010016	XP_001710082	A0A644F383	A0A644F383	UPI0013A20C71	phasin superfamily protein	Phasin superfamily protein	hypothetical protein	domain family protein	putative inclusions	n.a.	this study
GL50803_0014583	GL50803_0014583	XP_001710097	A0A644F4F4	A0A644F4F4	UPI0013A2DB83	flagellar protein	unspecified product	hypothetical protein	hypothetical protein	median body, cytoplasmic caudal axonemes	GO:0005875, GO:0097568, GO:0005930	this study
GL50803_007710	GL50803_007710	XP_001710107	A8B325	A8B325	UPI000018CAB4	DAP7710	Ankyrin repeat protein 1	Kinase, NEK	ankyrin repeat domain	ventral disc, lateral crest	GO:0005875, GO:0097597, GO:0097591	32661087
GL50803_0014521	GL50803_0014521	XP_001710116	A8B338	A8B338	UPI000018B428	thioredoxin peroxidase	Peroxiredoxin 1	Peroxiredoxin 1	known function	plasma membrane	GO:0005886	this study
GL50803_006544	GL50803_006544	XP_001710123	A0A644F3C9	A0A644F3C9	UPI0013A2C1B3	CFAP97	unspecified product	hypothetical protein	known function	no localization in trophozoites	n.a.	this study
GL50803_00137749	GL50803_00137749	XP_001710126	A8B351	n.d.	UPI000018B431	caudal complex LRR domain protein	unspecified product	LRR domain protein	domain family protein	caudal complex	GO:0005875, GO:0005930	this study
GL50803_005489	GL50803_005489	XP_001710129	A8B355	A8B355	UPI00015D3C65	DAP5489	Kinase, NEK	Kinase, NEK	NEK kinase	ventral disc, lateral crest	GO:0005875, GO:0097597, GO:0097591	32661087
GL50803_0021603	GL50803_0021603	XP_001710136	A0A644F3B7	A0A644F3B7	UPI0013A1BC9E	ankyrin repeat protein 1	Ankyrin repeat protein 1	Protein 21.1	ankyrin repeat domain	no localization in trophozoites	n.a.	this study
GL50803_006751	GL50803_006751	XP_001710141	A8B371	A8B371	UPI000018B440	DAP6751	unspecified product	hypothetical protein	hypothetical protein	ventral disc, lateral crest	GO:0005875, GO:0097597, GO:0097591	32661087
GL50803_005768	GL50803_005768	XP_001710155	A8B391	A8B391	UPI000018B449	CAP effector domain protein	Transcription factor, CAP family protein	hypothetical protein	domain family protein	no localization in trophozoites	n.a.	this study
GL50803_00102728	GL50803_00102728	XP_001710160	A8B397	A8B397	UPI000018B45C	nuclear membrane protein	unspecified product	hypothetical protein	hypothetical protein	nuclear membrane, plasma membrane	GO:0031965, GO:0005886	this study
GL50803_0024842	GL50803_0024842	XP_001710163	A8B3A0	n.d.	UPI00015D3D3C	plasma membrane ankyrin repeat protein 1	Ankyrin repeat protein 1	Protein 21.1	ankyrin repeat domain	plasma membrane	GO:0005886	this study
GL50803_007394	GL50803_007394	XP_001710167	A8B3A6	A8B3A6	UPI000018B466	nuclear protein	unspecified product	hypothetical protein	hypothetical protein	nuclei	GO:0005634	this study
GL50803_004368	GL50803_004368	XP_001710189	A8B3D5	A8B3D5	UPI000018B467	ankyrin repeat protein 1	Ankyrin repeat protein 1	Protein 21.1	ankyrin repeat domain	no localization in trophozoites	n.a.	this study
GL50803_004371	GL50803_004371	XP_001710191	A8B3D7	A8B3D7	UPI000018B47C	kinesin-8 family protein GiKIN8	Kinesin-8	Kinesin-8	domain family protein	nuclei, nucleoli	GO:0005730, GO:0005634	this study
GL50803_0017318	GL50803_0017318	XP_001710197	A8B3E4	A8B3E4	UPI000018B47E	Nek kinase GK220	Kinase, NEK	Kinase, NEK	NEK kinase	no localization in trophozoites	n.a.	this study
GL50803_006439	GL50803_006439	XP_001710205	A8B3F4	A8B3F4	UPI000018B481	plasma membrane EF hand domain protein	EF-hand domain pair-containing protein	hypothetical protein	domain family protein	plasma membrane	GO:0005886	this study
GL50803_009427	GL50803_009427	XP_001710232	A8B3I9	A8B3I9	UPI000018B486	flagellar eukaryotic conserved protein	unspecified product	hypothetical protein	eukaryotic conserved	cytoplasmic posteriolateral axonemes	GO:0005875, GO:0005930	this study
GL50803_004624	GL50803_004624	XP_001710248	A8B3K8	A8B3K8	UPI000018C397	PIERCE1	unspecified product	hypothetical protein	known function	median body, cytoplasmic anterior axonemes, cytoplasmic caudal axonemes, cytoplasmic posteriolateral axonemes, cytoplasmic ventral axonemes, basal bodies	GO:0005875, GO:0097568, GO:0005930, GO:0036064	this study
GL50803_004627	GL50803_004627	XP_001710249	A8B3L0	A8B3L0	UPI000018C347	cytoplasmic protein	unspecified product	hypothetical protein	hypothetical protein	cytoplasm	GO:0005737	this study
GL50803_0015993	GL50803_0015993	XP_001710253	A8B3L5	A8B3L5	UPI000018C345	hypothetical protein	unspecified product	BC2-ORF3	hypothetical protein	no localization in trophozoites	n.a.	this study
GL50803_0016089	GL50803_0016089	XP_001710262	A8B3M6	A8B3M6	UPI000018C33D	nuclear protein	unspecified product	hypothetical protein	hypothetical protein	chromosome	GO:0005694	this study
GL50803_0024734	GL50803_0024734	XP_001710263	A8B3M8	n.d.	UPI000018C346	hypothetical protein	unspecified product	hypothetical protein	hypothetical protein	no localization in trophozoites	n.a.	this study
GL50803_007268	GL50803_007268	XP_001710268	A8B3N5	A8B3N5	UPI000018C33B	DAP7268	Ankyrin repeat protein 1	Protein 21.1	ankyrin repeat domain	ventral disc, median body	GO:0005875, GO:0097597, GO:0097568	32661087
GL50803_0016414	GL50803_0016414	XP_001710271	A8B3N8	A8B3N8	UPI000018C333	cytoplasmic protein	unspecified product	hypothetical protein	hypothetical protein	cytoplasm	GO:0005737	this study
GL50803_0010167	GL50803_0010167	XP_001710275	A8B3P4	A8B3P4	UPI00015D3B11	plasma membrane protein	unspecified product	Coiled-coil protein	hypothetical protein	plasma membrane	GO:0005886	this study
GL50803_00103709	GL50803_00103709	XP_001710297	A8B3S4	A8B3S4	UPI00015D3BD1	flagellar BRO1-like domain protein	BRO1-like domain-containing protein	hypothetical protein	domain family protein	cytoplasm, flagellar pores, anterior flagella, caudal flagella, posteriolateral flagella, ventral flagella	GO:0005875, GO:0005930	this study
GL50803_006469	GL50803_006469	XP_001710298	A8B3S5	A8B3S5	UPI000018C307	diplomonad conserved protein	unspecified product	hypothetical protein	diplomonad conserved	no localization in trophozoites	n.a.	this study
GL50803_0095192	GL50803_0095192	XP_001710302	A8B3S9	A8B3S9	UPI000018C5A7	ankyrin repeat protein 1	Ankyrin repeat protein 1	Protein 21.1	ankyrin repeat domain	no localization in trophozoites	n.a.	this study
GL50803_00103205	GL50803_00103205	XP_037901592	A0A644EZF1	A0A644EZF1	UPI0013A3092E	cytoplasmic protein	unspecified product	hypothetical protein	hypothetical protein	cytoplasm	GO:0005737	this study
GL50803_0029119	GL50803_0029119	XP_037901653	D3KGF8	D3KGF8	UPI000018B785	DAP29119	unspecified product	hypothetical protein	hypothetical protein	ventral disc	GO:0005875, GO:0097597	32661087
GL50803_004897	GL50803_004897	XP_037901772	D3KI90	D3KI90	UPI0001CA72CC	flagellar NEK kinase GK184	Ring finger domain-containing protein	Kinase, NEK	NEK kinase	flagellar pores, basal bodies, anterior flagella, caudal flagella, posteriolateral flagella, ventral flagella	GO:0005875, GO:0005929, GO:0036064	this study
GL50803_0033989	GL50803_0033989	XP_037901865	D3KG33	D3KG33	UPI000018C395	hypothetical protein	unspecified product	hypothetical protein	hypothetical protein	putative inclusions	n.a.	this study
GL50803_0087577	GL50803_0087577	XP_037902019	D3KI75	D3KI75	UP000001548	flagellar protein	unspecified product	hypothetical protein	hypothetical protein	median body, cytoplasmic anterior axonemes, cytoplasmic caudal axonemes	GO:0005875, GO:0097568, GO:0005930	this study
GL50803_0015445	GL50803_0015445	XP_037902053	D3KH10	D3KH10	UPI000018B593	basal body protein	unspecified product	hypothetical protein	hypothetical protein	basal bodies	GO:0005875, GO:0005929	this study
GL50803_004689	GL50803_004689	XP_037902085	D3KHV5	D3KHV5	UPI000018C1BA	flagellar and basal body protein	unspecified product	hypothetical protein	hypothetical protein	basal bodies, cytoplasmic anterior axonemes, cytoplasmic posteriolateral axonemes	GO:0005875, GO:0005930, GO:0036064	this study
GL50803_00113864	GL50803_00113864	XP_037902193	A8B6F5	A8B6F5	UPI00015D3BE6	nuclear protein	unspecified product	hypothetical protein	hypothetical protein	nuclei	GO:0005634	this study
GL50803_0031743	GL50803_0031743	XP_037902346	D3KH24	D3KH24	UPI000018B506	plasma membrane protein	unspecified product	hypothetical protein	hypothetical protein	plasma membrane	GO:0005886	this study
